# Supplementary material for: Evaluation of a bioaerosol sampler for indoor environmental surveillance of Severe Acute Respiratory Syndrome Coronavirus 2
Source: PLoS One. 2021 Nov 15;16(11):e0257689. doi: 10.1371/journal.pone.0257689 (PMC8592464; doi:10.1371/journal.pone.0257689)
Supplement: S1 Data — (XLS) [file pone.0257689.s001.xls]

## Sheet: SI units
Aerosol Calculator								INDEX
by Paul Baron								-Location-	-Calculation-
For comment and feedback: pbaron@cdc.gov								$A$19	Particle Reynolds Number (B&W 4-1; W&B 3-1; Hinds 2.41)
2001-11-03	Version date							$A$31	Tube Reynolds Number (B&W 4-1; W&B 3-1; Hinds 2-41)
This program is freeware								$A$43	Air pressure from ideal gas law (B&W 4-3; W&B 3-3)
The program is free of charge for individual use, but the author requests that it								$A$53	Gas molecular velocity (B&W 4-5; W&B 3-5)
not be sold or used commercially without written consent of the author.								$A$61	Molecular mean free path (use constants for appropriate gas) (B&W 4-6; W&B 3-6)
								$A$72	Gas viscosity (B&W 4-10; W&B 3-10; Rader, J. Aerosol Sci. 21:2 161-168 )
Note: Some calculations require that the Iteration option be turned on (e.g., use 100 iterations):								$A$83	Knudsen number (B&W 4-10; W&B 3-7)
Change under Tools menu/Preferences (or Options)/Calculation (check help menu if not found in this location)								$A$96	Air Density compensated for temperature and pressure
								$A$104	Slip Correction Factor (B&W 4-9; W&B 3-9; Hinds 3-22)
								$A$117	Diffusion coefficient (B&W 4-12; W&B 3-12; Hinds 2-35, 7-7), mechanical mobility (B&W 4-14; W&B 3-14; Hinds 3-16) and mean thermal velocity (Hinds 7-10)
Note----->	Many equations from Willeke and Baron (W&B), Aerosol Measurement, Van Nostrand Reinhold 1993,							$A$133	Root mean square Brownian displacement (Hinds 7-18)
	from Baron and Willeke (B&W) Aerosol Measurement, 2nd Edition, J Wiley and Sons, 2001,							$A$146	Peclet Number (B&W 4-16; W&B 3-16)
	and from Hinds, Aerosol Technology, J. Wiley and Sons, 1982 [2nd edition 1999]							$A$160	Schmidt Number (B&W 4-17; W&B 3-17)
	Hinds equations from 1st and 2nd edition are same except as noted							$A$174	Drag force on a particle (B&W 4-22; W&B 3-22; Hinds 3-18)
*	*	*						$A$187	Drag coefficient of a sphere (B&W 4-19, 23, 24; W&B 3-19, 23, 24)
								$A$200	Particle settling velocity in Stokes regime (B&W 4-28; W&B 3-28; Hinds 3-21)
Particle Reynolds Number (B&W 4-1; W&B 3-1; Hinds 2-41)								$A$214	Aerodynamic Diameter from physical diameter of a particle (doesn't take slip correction or shape factor into account)
Temperature	293.15	Kelvin						$A$223	Physical diameter from aerodynamic diameter (Carpenter and Barr, Am. Ind. Hyg. Assoc. J. 44(4) 268)
Pressure	101.3	kPa						$A$235	Settling velocity at high Re (B&W 4-33; W&B 3-33)
Particle diameter	5	µm						$A$252	Stopping distance, relaxation time for a moving particle (B&W 4-34, 36; W&B 3-34, 3-36; Hinds 5-19, 20, 21)
Particle velocity	0.01	m/s						$A$268	Stopping distance at higher Re (B&W 4-37; W&B 3-37)
-	-	-						$A$282	Stokes Number (B&W 4-39; W&B 3-39; Hinds eqn 5-24)
Air density =	1.20479	kg/m^3						$A$300	Particle velocity in electric field (B&W 4-43; W&B 3-43; Hinds 15-16)
Air viscosity =	1.80711e-05	Pa*s						$A$313	Thermophoretic velocity (B&W 4-51; W&B 3-51; Hinds 2nd ed. 8-6)
Reynolds number (Re) =	0.00333346		If Re < 0.1 then flow is laminar					$A$331	Thermophoretic velocity (B&W 8-75; Talbot, L., Cheng, R. K., Schefer, R. W., and Willis, D. R., 1980, J. Fluid Mech. 101:737-758)
								$A$349	Saturation vapor pressure of some liquids (B&W W&B 4-1, 19-1, 19-2; Hinds 13.2)
*	*	*						$A$360	Saturation vapor pressure of water (Hinds 13.2)
								$A$367	Kelvin diameter is the diameter of a drop that neither shrinks nor grows at a specific saturation vapor pressure ratio (B&W 5-2; W&B 4-2, 19-3; Hinds eqn 13.5)
Tube Reynolds Number (B&W 4-1; W&B 3-1; Hinds 2-41)								$A$378	Saturation vapor pressure ratio of a droplet at Kelvin diameter (B&W 5-2; W&B 4-2)
Temperature	293.15	Kelvin						$A$389	Droplet surface temperature of water (Hinds 2nd ed 13-15)
Pressure	101.3	kPa						$A$397	Rate of droplet growth due to condensation for droplet smaller than mean free path (B&W 5-3; W&B 4-3; Hinds 13-10)
Tube diameter	0.05	m						$A$411	Rate of water droplet growth due to condensation for droplet larger than mean free path (B&W 5-4 to 5-6; W&B 4-4; Hinds 13-13)
Air velocity	0.01	m/s						$A$429	Droplet evaporation time for water (B&W 5-8; W&B 4-7; Hinds 13-18)
-	-	-						$A$444	Coagulation coefficient, continuum regime (B&W 5-10; W&B 4-9; Hinds 12-9)
Air density =	1.20479	kg/m^3						$A$455	Coagulation coefficient corrected for free molecular regime (Fuchs, Mechanics of Aerosols Dover 1989 pp 290-293)
Air viscosity =	1.80711e-05	Pa*s	If Re < 2000 then flow is laminar					$A$473	Time dependent coagulation, monodisperse aerosol (B&W 5-11, 5-13; W&B 4-10, 4-12; Hinds 12-12,12-15)
Reynolds number (Re) =	33.3346		If Re > 4000 then flow is turbulent					$A$490	Coagulation: number concentration and particle volume after a time (B&W 5-11, 5-12; W&B 4-10, 4-11; Hinds 12-12, 12-14 [2nd ed 12-16])
								$A$501	Polydisperse coagulation coefficient--continuum regime (B&W 5-11, 5-12, 5-14; W&B 4-10, 4-11, 4-13)
*	*	*						$A$516	Polydisperse coagulation from Park et al J Aerosol Sci.30:1 3-16 (1999)
								$A$557	Particle size from vibrating orifice generator (B&W 21-2, 21-3; W&B 5-1, 5-2; Hinds 20-3 [2nd ed 21-3])
Air pressure from ideal gas law (B&W 4-3; W&B 3-3)								$A$567	Aerosol droplets from nebulized suspension of particles containing single particles, i.e., no multiplets (B&W 21-1; W&B 5-7)
Temperature	293.15	Kelvin						$A$576	Inlet efficiency for an isoaxial horizontal sharp-edged inlet: aspiration + transmission (B&W 8-8, 8-14, 8-16, 8-18; W&B 6-8, 6-14, 6-16, 6-18, Hinds 10-7)
Gas density	1.205	kg/m^3	= 1.205 kg/m^3 for air at NTP					$A$602	Aspiration efficiency-all forward angles (B&W 8-20, 8-21, 8-22; W&B 6-20, 6-21, 6-22)
Molecular weight	0.02896	kg/mole	= 0.02896 for air					$A$627	Aspiration efficiency of thin-walled sampler in calm air and low velocity air(Grinshpun, Willeke and Kalatoor, Atm. Environ. 27A(9)1459-1470)
-	-	-						$A$658	Aspiration efficiency of a blunt sampler worn on the body. (B&W 8-31 to 8-34; Tsai, Vincent and Mark. Ann. Occup. Hyg. 40(1) 93-113, 1996
Air pressure =	101.412	kPa						$A$686	Gravitational losses in an inlet (B&W 8-23, 8-24; W&B 6-23, 6-24)
								$A$709	Inertial losses in a sharp-edged inlet (B&W 8-25 to 8-29; W&B 6-25 to 6-29)
								$A$733	Sampling criteria in still air (B&W 8-38 to 8-41, 8-43; W&B 6-31 to 6-34; Hinds 10-10,10-12,10-15)
*	*	*						$A$754	Penetration efficiency of an inclined tube under laminar and turbulent flow conditions, gravitational settling (B&W 8-51 to 8-53; W&B 6-37, 6-40)
								$A$778	Particle concentration exiting a tube under turbulent flow conditions (B&W 8-55; W&B 6-41)
Gas molecular velocity (B&W 4-5; W&B 3-5)								$A$796	Diffusion losses in a tube--fraction passing through tube (B&W 56 to 8-60, 19-19 to 19-23; W&B 6-42, 6-43, 6-44, 19-19 to 19-23)
Temperature	293.15	Kelvin						$A$819	Penetration efficiency of a tube under turbulent flow conditions, inertial deposition (B&W 8-61 to 8-65; W&B 6-47 to 6-51)
Molecular weight	28	atomic units						$A$840	Turbulent diffusional losses in a tube (Hinds 7-31, 7-32)
-	-	-						$A$858	Loss in a bent section of circular tubing (B&W 8-66 to 8-68; W&B 6-52, 6-53)
Gas molecular velocity =	470.382	m/s						$A$877	Losses in bends of circular cross section tubing (turbulent flow) (B&W 8-68; W&B 6-53), McFarland et al. Environ. Sci. Technol. 31(12) 3371, 1997
								$A$901	Loss at an abrupt contraction in circular tubing (B&W 8-69 to 8-71; W&B 6-54, 17-25)
*	*	*						$A$924	Transport efficiency, turbulent flow, due to thermophoretic losses (B&W 4-51, 6-72 to 8-75)
								$A$951	Particle loss in an enclosed rectangular vessel undergoing uniform stirring (Hinds 3-36)
Molecular mean free path (use constants for appropriate gas) (B&W 4-6; W&B 3-6)								$A$967	Particle loss in an enclosed spherical vessel undergoing uniform stirring
Temperature	293.15	Kelvin						$A$984	ICRP model deposition in respiratory system--average for males, females, and three exercise levels (Hinds 2nd Ed., 11-1 to 11-5)
Pressure	101.3	kPa						$A$995	Hatch-Choate equations for lognormal distributions of spherical particles (B&W 22-17; W&B 9-17, 9-18; Hinds 4-47)
m. f. p. (ref)	0.0674	µm						$A$1009	Filter efficiency (B&W 9-1; W&B 10-1)
Sutherland constant (S)	110.4	Kelvin	Constants for viscosity and mean free path calculation					$A$1019	Single fiber efficiencies (B&W 9-5, 9-8, 9-11, 9-13; W&B 10-5, 10-8, 10-11, 10-13; Hinds 9-13 to 9-33)
-	-	-	T(ref) = 296.15 and 760 mm Hg pressure					$A$1047	Most penetrating size and minimum filter efficiency (B&W 9-17, 9-18; W&B 10-17, 10-18; Hinds 9-34, 9-35)
Molecular mean free path =	6.65323e-08	m	Gas	µ(ref)	S	m.f.p.(ref)		$A$1062	Pressure drop across a fibrous filter (B&W 9-21; W&B 10-21; Hinds 9-36)
or =	0.0665323	µm	air	183.14	110.4	0.0674		$A$1078	Penetration efficiency through tubular section of open-pore foam. Vincent, Aitken, and Mark, J. Aerosol Sci. 24(7) 929-44. 1993
			Ar	222	141.4	0.0703		$A$1094	Particle motion in an oscillating field (B&W 17-4 to 17-13; W&B 17-4 to 17-13)
*	*	*	He	199.1	73.8	0.1943		$A$1118	Gas velocity in a nozzle under compressible flow (B&W 17-27; W&B 17-27)
			H2	88.41	66.7	0.124		$A$1128	Weber number is the ratio of the inertial to the surface tension forces (W&B 17-32)
Gas viscosity (B&W 4-10; W&B 3-10; Rader, J. Aerosol Sci. 21:2 161-168 )			CH4	108.39	173.7	0.0545		$A$1143	Sonic velocity (W&B 17-34)
Temperature	320	Kelvin	C2H6	93.13	223.2	0.0333		$A$1152	Average angular deflection of a fiber from alignment by an electric field due to Brownian motion (B&W 17-35; W&B 17-35)
Reference temp. (T(ref))	293.15	Kelvin	i-C4H10	75.89	255	0.0193		$A$1162	Relative light scattering intensity as a function of fiber length (B&W 17-36; W&B 17-36)
Reference viscosity (µ(ref))	183.25	micropoise	N2O	145.57	241	0.0439		$A$1171	Limiting electrical mobility of particles passing through a parallel plate mobility analyzer (W&B 18-12)
Sutherland constant (S)	110.4	Kelvin	CO2	147.75	230.5	0.0438		$A$1181	Mean electrical mobility of particles deposited near the end of a cylindrical mobility analyzer (B&W 18-29; W&B 18-13)
-	-	-						$A$1193	Mean electrical mobility of particles exiting a radial mobility analyzer (B&W 18-30)
Viscosity =	195.956	micropoise						$A$1205	Mean electrical mobility of particles passing through the TSI differential mobility analyzer (W&B 18-14)
=	1.95956e-05	Pa*s						$A$1219	Electrostatic force between two particles assuming point charges (W&B 3-48, Hinds 15-11)
								$A$1228	Electric field strength between parallel plates (Hinds 15-12)
*	*	*						$A$1236	Electric field strength between concentric tubes (B&W 18-26; Hinds 15-13)
								$A$1247	Electrical mobility of a charged particle (B&W 4-44, 4-45; W&B 18-8; Hinds 15-21)
Knudsen number (B&W 4-10; W&B 3-7)								$A$1259	Terminal electrostatic drift velocity of a charged particle (B&W 4-44, 4-45; W&B 18-6, 18-7; Hinds 15-22)
Temperature	293.15	Kelvin						$A$1273	Number of charges accumulated by a particle due to diffusion charging (B&W 18-20; W&B 18-1; Hinds 15-24)
Pressure	101.3	kPa						$A$1283	Number of charges accumulated on a particle due to field charging (B&W 18-21, 18-22; W&B 18-2; Hinds 15-25)
m. f. p. (ref)	0.0674	µm						$A$1295	Number of charges accumulated on a particle due to combined diffusion and field charging under moderate conditions (W&B 18-3)
Sutherland constant (S)	110.4	Kelvin						$A$1309	Saturation charge for field charging conditions--Pauthenier's limit (Hinds 15-26)
Particle diameter	0.0001	µm						$A$1318	Limiting number of charges on particles (Hinds 15-28)
-	-	-						$A$1326	Rayleigh limit - maximum number of charges on a droplet before it shatters (Hinds 15-29)
Molecular mean free path =	6.65323e-06	cm						$A$1334	Boltzmann distribution - fraction of particles carrying a specific charge (W&B 18-11; Hinds 15-31)
=	6.65323e-08	m						$A$1345	Fraction of charge remaining on a particle after exposure to a bipolar ion cloud (Hinds 15-33)
Knudsen number (Kn) =	1330.65							$A$1353	Loss of unipolar particles in a conductive tube due to image forces (Yu and Chandra J. Aerosol Sci. 9:175 175-180 1978)
								$A$1373	Loss of unipolar particles in a conductive tube due to image forces (Yu and Chandra J. Aerosol Sci. 9:175 175-180 1978)
*	*	*						$A$1394	Radial velocity of a conductive fiber in a gradient electric field (B&W 18-50 to 18-52)
								$A$1416	Coincidence loss in a particle counter (B&W 15-30; W&B 15-30)
Air Density compensated for temperature and pressure								$A$1425	Velocity distribution approaching Poiseuille flow in
Temperature	293.15	Kelvin						$A$1440	Saturation ratio as a function of particle size for a solute droplet (Hinds 13-14 [2nd ed 23-17])
Pressure	101.3	kPa						$A$1456	Vapor pressure ratio at ideal solution droplet surface (B&W 19-5; W&B 19-5)
-	-	-						$A$1467	Diffusion losses in a cylindrical tube--fraction passing through tube under laminar flow (B&W 19-20, 19-21; W&B 19-20, 19-21; Hinds 7-28, 7-29)
Air density =	1.20479	kg/m^3						$A$1486	Diffusion losses in rectangular tube (B&W 19-22, 19-23; W&B 19-22, 19-23; Hinds 7-33, 7-34)
								$A$1505	Diffusion penetration through circular parallel plates (B&W 19-22, 19-23; W&B 19-22, 19-23)
*	*	*						$A$1522	Diffusion losses in an annular tube (B&W 19-25; W&B 19-22, 19-24)
								$A$1541	Diffusional loss in a parallel plate channel--polydisperse aerosol (Lee and Kim AS&T 31:56-65 1999)
Slip Correction Factor (B&W 4-9; W&B 3-9; Hinds 3-22)			Values of alpha for slip correction factor					$A$1568	Diffusional loss in a tubular channel--polydisperse aerosol (Lee and Kim AS&T 31:56-65 1999)
Also from Rader, J. Aerosol Sci. 21(2):161-68 (1990) eqn 8			Gas	alpha				$A$1595	Diffusional penetration through a screen (B&W 19-26 to 19-30; W&B 19-25 to 19-29; Cheng, Yeh and Brinsko, Aerosol Sci. Tech. 4:165, 1985)
Pressure	101.3	Kelvin	air	1.207				$A$1616	Diffusion losses in a coiled tube (B&W 19-36, 37; W&B 19-35, 36)
Particle diameter	0.01	µm	Ar	1.227				$A$1638	Potential field required to levitate a spherical particle (B&W 20-1; W&B 20-2)
alpha for gas	1.207		He	1.277				$A$1649	Shape factor for agglomerates (B&W 23-38, 23-42, 23-43, 23-44)
mean free path for gas	0.0664	µm	H2	1.141				$A$1659	Aerodynamic diameter of a prolate spheroid and cylinders (B&W 23-46 to 23-50; W&B 25-2 to 25-6)
-	-	-	CH4	1.154				$A$1678	Dilution factor for particles in nebulized suspension (B&W 21-1; W&B 22-1)
S.C.F. (Hinds) =	22.5		C2H6	1.254				$A$1689	Solute particle from vibrating orifice generator (B&W 21-2, 21-3; W&B 22-2, 22-3)
S.C.F. (Rader) =	17.029		i-C4H10	1.186				$A$1701	Flow rate through a venturi meter at standard conditions (W&B 22-6; Lippmann, Air Sampling Instruments, ACGIH 1995 p 145)
S.C.F. (W&B) =	22.9743		N2O	1.207				$A$1716	Flow rate through a critical orifice (B&W 21-7; W&B 22-7): See also Kotrappa et al., Ann. Occup. Hyg. 20:189-194 (1977) for using syringe needles or Zimmernman and Reist Am. Ind. Hyg. Assoc. J. 45:5 340-355 (1984) for using pipet tips
			CO2	1.208				$A$1729	Air velocity from Bernoulli's theorem -Pitot tube-(W&B 22-12; Lippmann in Air Sampling Instruments ACGIH 1989 p. 80)
*	*	*						$A$1739	Pressure drop in a length of smooth cylindrical tube (Bird, Stewart and Lightfoot. Transport Phenomena. pp182-7)
								$A$1756	Aerosol mass concentration (assuming spherical particles)
Diffusion coefficient (B&W 4-12; W&B 3-12; Hinds 2-35, 7-7), mechanical mobility (B&W 4-14; W&B 3-14; Hinds 3-16) and mean thermal velocity (Hinds 7-10)
Temperature	293.15	Kelvin
Pressure	101.3	kPa
Molecular weight	0.02896	kg/mole	= 0.02896 for air
Particle/molecule diameter	4	µm						Conversion Factors
Particle density	1000	kg/m^3
-	-	-						Length
Air viscosity =	1.80711e-05	Pa*s
Slip correction factor =	1.04148							1 micrometer (µm) = 10^-6 m = 10^-4 cm = 10^-3 mm = 10E3 nm = 10^4 Å = 3.937 x 10^-5 in. = 3.281 x 10^-6 ft.
Diffusion coefficient =	1.51042e-13	m^2/s	molecular range					1 nanometer (nm) = 10^-3 µm = 10^-9 m
Diffusion coefficient =	6.18451e-12	m^2/s	particle range					1 Ångstrom (Å) = 10^-4 µm = 10^-10 m
Mechanical mobility =	1.52875e+09	m/(N*s)						1 inch (in.) = 2.540 cm
Mean thermal velocity =	0.000554454	m/s						1 foot (ft.) = 12 in. = 0.3048 m
*	*	*						Volume
Root mean square Brownian displacement (Hinds 7-18)								1 µm^3 = 10^-15 l = 10^-18 m^3 = 6.102*10^-14 in.^3 = 3.531*10^-17 ft.^3
Temperature	293.15	Kelvin						1 liter (l) = 10^15 µm3 = 10^-3 m3 = 61.02 in.^3 = 3.531 x 10^-3 ft.^3
Pressure	101.3	kPa						1 m^3 = 10^18 µm3 = 10^3 l = 6.102 x 10^4 in.^3 = 35.31 ft.^3
Particle diameter	0.1	µm						1 in.^3 = 5.787*10^4 ft.^3 = 1.639*10^3 µm^3 = 1.639*10^-2 l = 1.639*10^-5 m^3
Time	1	s						1 ft.^3 = 1.728*10^3 in.^3 = 2.832*10^16 µm^3 = 28.32 l = 2.832*10^-2 m^3
-	-	-
Air viscosity =	1.80711e-05	Pa*s						Force
Slip correction factor =	2.88844
Diffusion coefficient =	6.86082e-10	m^2/s						1 dyne = 10^-5 N = 2.248 *10^-6 lb = 1.021*10^-3 g
R.m.s. displacement =	3.70427e-05	m						1 Newton (N) = 10^5 dyne = 0.2248 lb = 102 g
								1 pound (lb) = 4.448*10^5 dynes = 4.448 N = 453.6 g
*	*	*						1 gram (g) force = 980.7 dyne = 9.807*10^-3 N = 2.205*10^-3 lb
								1 grain (gr) = 63.55 dynes
Peclet Number (B&W 4-16; W&B 3-16)								1 poundal = 1.383*10^4 dynes
Temperature	293.15	Kelvin
Pressure	101.3	kPa						Temperature
Particle diameter	0.01	µm
Collecting surface dimension	1e-05	m						degrees Celsius (°C) = T K - 273.16 = 5/9 (T °F -32)
gas velocity	0.1	m/s						degrees Kelvin (K) = T °C + 273.16 = 5/9 (T °F + 459.69)
-	-	-						degrees Fahrenheit (°F) = 1.8 T °C + 32 = 1.8 T K - 459.69
Air viscosity =	1.80711e-05	Pa*s						degrees Rankine (R) = T °F + 459.69
Slip correction factor =	22.4476							where T is temperature in the indicated units
Diffusion coefficient =	5.33192e-08	m^2/s
Peclet number (Pe) =	18.755							Pressure
*	*	*						1 atmosphere (atm) = 1.013*10^6 dyne/cm^2 = 1.013*10^5 N/m^2 = 14.70 lb/in.^2 = 760 mm Hg = 406.8 in. H2O = 1.013*10^5 Pa = 101.3 kPa
								1 dyne/cm^2 = 9.869*10^-7 atm = 0.1 N/m^2 = 1.450*10^-5 lb/in.2 = 7.501*10^-4 mm Hg = 4.015*10^-4 in. H2O
Schmidt Number (B&W 4-17; W&B 3-17)								1 inch of water (in. H2O) (at 4 °C) = 2.458*10^-3 atm = 2491 dyne/cm^2 = 249.1 N/m^2 = 3.613*10^-2 lb/in.^2 = 1.868 mm Hg
Temperature	293.15	Kelvin						1 mm of mercury (mm Hg) (at 0 °C) = 1.316*10^-3 atm = 1.333*10^3 dyne/cm^2 = 1.333*10^2 N/m^2 = 0.535 in. H2O = 1.934*10^-2 lb/in^2
Pressure	101.3	kPa						1 Pascal (Pa) = 10 dyne cm^2 = 1 N/m^2
Particle diameter	0.01	µm						1 torr = 1 mm Hg
gas velocity	0.1	m/s
-	-	-						Viscosity
Air density =	1.20479	kg/m^3
Air viscosity =	1.80711e-05	Pa*s						1 poise (P) = 1 g/cm.s = 1 dyne.s/cm^2 = 0.1 Pa.s
Slip correction factor =	22.4476
Diffusion coeff. =	5.33192e-08	m^2/s						Electrical units
Schmidt number (Sc) =	281.314
								1 ampere (amp) = 2.998*10^9 statamp
*	*	*						1 statampere (statamp) = 3.336*10^-10 amp
								1 volt (V) = 3.336*10^-3 statV
Drag force on a particle (B&W 4-22; W&B 3-22; Hinds 3-18)								1 statvolt (statV) = 299.8 V
Temperature	293.15	Kelvin						1 farad (F) = 10^6 µF = 8.987 statF
Pressure	101.3	kPa						1 statfarad (statF) = 1.113*10^-12 F
Particle diameter	3	µm						1 ohm = 1.113*10^-12 statohm
Particle velocity relative to air	0.01	m/s						1 statohm = 8.987*10^11 ohm
Dynamic shape factor	1
-	-	-						Commonly Used Constants
Air viscosity =	1.80711e-05	Pa*s
Slip correction factor =	1.05531							Boltzmann's constant	k
Drag force on particle =	4.84169e-12	N						Avogadro's number	N(a)	1.381*10^-16 dyne.cm/K
								gas constant	R	6.022*10^23 molecules/mole
*	*	*						Stefan-Boltzmann constant	s	8.314*10^7 dyne.cm/mole.K, 82.06 cm^3.atm/mole.K
								elementary charge	e	5.670*10^-5 dyne/cm.s.K^4
Drag coefficient of a sphere (B&W 4-19, 23, 24; W&B 3-19, 23, 24)								permittivity of free space	e(0)	1.602*10^-19 C, 4.803*10^-10 statC
Temperature	293.15	Kelvin						speed of light in vacuum	c	1 electrostatic unit, 8.854*10^-12 F/m
Pressure	101.3	kPa						gravitational acceleration	g	2.998*10^10 cm/s
Particle diameter	200	µm								980.7 cm/s^2
Particle velocity	1.29	m/s						Air at 20 °C and 1 atm (NTP)
-	-	-
Air density =	1.20479	kg/m^3						density	1.205*10^-3 g/cm^3 = 1.205 g/L = 0.075lb/ft.^3
Air viscosity =	1.80711e-05	Pa*s						viscosity	1.832*10^-4 P = 1.832*10^-5 Pa.s
Reynolds number =	17.2007							mean free path	0.0665 µm
Drag coefficient =	2.86429							average molecular weight	28.96 g/mole
								specific heat ratio	1.4
*	*	*						diffusion coefficient	0.19 cm^2/s
Particle settling velocity in Stokes regime (B&W 4-28; W&B 3-28; Hinds 3-21)								Water at 20 °C
Temperature	293.15	Kelvin
Pressure	101.3	kPa						viscosity	0.01002 dyne.s/cm^2
Particle diameter	10	µm						surface tension	72.75 dyne/cm
Particle density	1000	kg/m^3
-	-	-						vapor pressure	17.54 mm Hg = 2.338 kPa
Air density =	1.20479	kg/m^3
Air viscosity =	1.80711e-05	Pa*s						Water Vapor at 20 °C
Slip correction factor =	1.01659
Settling velocity =	0.00306497	m/s
Reynolds number =	0.00204339							Diffusion coefficient	0.24 cm^2/s
								Density	0.75.10^-3 g/cm^3
*	*	*
Aerodynamic Diameter from physical diameter of a particle (doesn't take slip correction or shape factor into account)
(Hinds 3-28)
Particle diameter	5	µm
Particle density	2000	kg/m^3
-	-	-
Aerodynamic diameter =	7.07107	µm
*	*	*
Physical diameter from aerodynamic diameter (Carpenter and Barr, Am. Ind. Hyg. Assoc. J. 44(4) 268)
NOTE: Use iteration so that answer converges.
Pressure	101.3	kPA
Aerodynamic diameter	10	µm
Particle density	2000	kg/m^3
-	-	-
Slip correction factor =	1.00232
-intermediate number-	10		Should be close to aerodynamic diameter above
Physical diameter =	7.06286
*	*	*
Settling velocity at high Re (B&W 4-33; W&B 3-33)
NOTE: Use iteration so that answer converges.
Temperature	293.15	Kelvin
Pressure	101.3	kPa
Particle diameter	100	µm
Particle density	1000	kg/m^3
Particle shape factor	1
-	-	-
Air density =	1.20479	kg/m^3
Air viscosity =	1.80711e-05	Pa*s
Reynolds number =	1.737
Slip correction factor =	1.00166
Drag coefficient =	16.0153
Settling velocity =	0.26054	m/s
*	*	*
Stopping distance, relaxation time for a moving particle (B&W 4-34, 36; W&B 3-34, 3-36; Hinds 5-19, 20, 21)
Temperature	293.15	Kelvin
Pressure	101.3	kPa
Particle diameter	10	µm
Particle velocity	30	m/s
Particle density	1000	kg/m^3
-	-	-
Air density =	1.20479	kg/m^3
Air viscosity =	1.80711e-05	Pa*s
Reynolds number =	20.0008
Slip correction factor =	1.01659
Stopping distance =	0.0055201	m
Relaxation time =	0.000184003	s
*	*	*
Stopping distance at higher Re (B&W 4-37; W&B 3-37)
Temperature	293.15	Kelvin
Pressure	101.3	kPa
Particle diameter	20	µm
Particle density	1000	kg/m^3
Initial particle velocity	1	m/s
-	-	-
Air density =	1.20479	kg/m^3
Air viscosity =	1.80711e-05	Pa*s
Reynolds number =	1.33338
Stopping distance =	0.00109933	m
*	*	*
Stokes Number (B&W 4-39; W&B 3-39; Hinds eqn 5-24)
Temperature	293.15	Kelvin
Pressure	101.3	kPa
Particle diameter	4.8	µm
Jet velocity	3.39531	m/s
Jet diameter	0.0025	m
Particle density	1000	kg/m^3
-	-	-
Air density =	1.20479	kg/m^3
Air viscosity =	1.80711e-05	Pa*s	If Re < 1500, then may have gravitational effects on cut point
Nozzle Reynolds number =	565.906		If Re > 4000 then flow is turbulent
Froude Number =	470.535		Ratio of inertial to gravitational force; if Fr > 470, results accurate to within 15% (Huang & Tsai, 2001, J. Aerosol Sci. 32:375-87)
Slip correction factor =	1.03457
Stokes number =	0.199046		50% cut point for rectangular jet at 0.83
sqrt(Stokes number) =	0.446146	------>	50% cut point for round jet at 0.47
*	*	*
Particle velocity in electric field (B&W 4-43; W&B 3-43; Hinds 15-16)
Temperature	293.15	Kelvin
Pressure	101.3	kPa
Particle diameter	10	µm
No. charges on particle	10
Electric field	29980	V/m
-	-	-
Air viscosity =	1.80711e-05	Pa*s
Slip correction factor =	1.01659
Drift velocity =	2.86314e-05	m/s
*	*	*
Thermophoretic velocity (B&W 4-51; W&B 3-51; Hinds 2nd ed. 8-6)
Temperature of particle	293.15	Kelvin		Thermal conductivities		(W/m*K)
Pressure	101.3	kPa		Stearic Acid	0.13	Magnesium Oxide	0.13
Particle diameter	3	µm		Sodium chloride	6.7	Quartz	9.6
Particle thermal conductivity	0.27	W/m*K		Iron	66.9	Fused Silica	1
Thermal gradient	40000	K/m		Mercury	8.4	Glycerol	0.27
-	-	-		Asbestos	0.079	Castor Oil	0.18
Air density =	1.20479	kg/m^3		Carbon	4.2	Paraffin Oil	0.13
Air viscosity =	1.80711e-05	Pa*s		Sodium fluorescein	0.43	water	0.59
Mean free path =	6.65323e-08	m		Granite	2.1	Clay	0.71
Slip correction factor =	1.05531			Glass	0.84	Air	0.026
H =	0.123299
Thermophoretic velocity =	0.000399462	m/s	for d>mean free path (B&W 4-51, Hinds 8-6)
Thermophoretic velocity =	0.00033159	m/s	for d>mean free path (B&W 6-58); velocity too small when particle thermal conductivity is more than 10 times that of air
Thermophoretic velocity =	0.00113415	m/s	for d<mean free path (B&W 6-59)
*	*	*
Thermophoretic velocity (B&W 8-75; Talbot, L., Cheng, R. K., Schefer, R. W., and Willis, D. R., 1980, J. Fluid Mech. 101:737-758)
Temperature of particle	293.15	Kelvin
Pressure	101.3	kPa
Particle diameter	0.1	µm
Particle thermal conductivity	6.6	W/m*K
Thermal gradient	40000	K/m
C(thermal slip)	1.17
C(momentum exchange)	1.14
C(temperature jump)	2.18
-	-	-
Air density =	1.20479	kg/m^3
Air viscosity =	1.80711e-05	Pa*s
Mean free path =	6.65323e-08	m
Slip correction factor =	2.88844
Thermophoretic velocity =	-0.00106286	m/s
*	*	*
Saturation vapor pressure of some liquids (B&W W&B 4-1, 19-1, 19-2; Hinds 13.2)
Temperature	293.15	Kelvin		Fluid	a	b	c
a	10.23			Water	10.23	1750	38
b	1750			Methanol	10	1233	45
c	38			Ethanol	10.16	1554	50.2
-	-	-		n-butanol*		46.78	11.26
Saturation v.p. =	2351.2	Pa	for 273 to 330 K	Dibutyl phthalate	18.39	5099	109
=	17.6398	mm Hg	*some compounds, e.g., n-butanol use a different equation (no "a" coefficient)
*	*	*
Saturation vapor pressure of water (Hinds 13.2)
Temperature	274.2	Kelvin
-	-	-
Saturation v.p. =	2.33944	kPa	for 273 to 373 K
*	*	*
Kelvin diameter is the diameter of a drop that neither shrinks nor grows at a specific saturation vapor pressure ratio (W&B 4-2, 19-3; Hinds eqn 13.5)
Temperature	274.15	Kelvin
Liquid surface tension	0.0727	N/m	surface tension of water is .0727 N/m at 20°C
Molecular weight	0.018	kg/mole
Liquid density	1000	kg/m^3
Saturation v.p. ratio	1.011
-	-	-
Kelvin diameter =	2.10021e-07	m
*	*	*
Saturation vapor pressure ratio of a droplet at Kelvin diameter (W&B 4-2)
Temperature	293.15	Kelvin
Liquid surface tension	0.0727	N/m	surface tension of water is 0.0727 N/m at 20°C
Molecular weight	0.066	kg/mole
Liquid density	1500	kg/m^3
Droplet diameter	0.10667	µm
-	-	-
Saturation v.p. ratio =	1.05047
*	*	*
Droplet surface temperature of water (Hinds 2nd ed 13-15)
Ambient temperature	293.15	K
Saturation ratio of air	1.1
-	-	-
Droplet temperature =	294.322	K
*	*	*
Rate of water droplet growth due to condensation for droplet smaller than mean free path (W&B 4-3; Hinds 13-10)
Temperature	293.15	Kelvin
Vapor molecular weight	0.018	kg/mole
Liquid surface tension	0.0727	N/m
Initial particle diameter	0.01	µm
Particle density	1000	kg/m^3
Saturation ratio	1.05
-	-	-
Saturation vapor pressure =	2.33944	kPa
Partial press. at drop surface =	2.89991	kPa
Rate of particle growth =	61.1954	µm/s
*	*	*
Rate of water droplet growth due to condensation for droplet larger than mean free path (B&W 5-4 to 5-6; W&B 4-4; Hinds 13-13)
Temperature	293.15	Kelvin
Pressure	101.3	kPa
Vapor diffusion coefficient	2.4e-05	m^2/s
Vapor molecular weight	0.018	kg/mole
Initial particle diameter	5	µm
Particle density	1000	kg/m^3
Saturation ratio	1.04
-	-	-
Saturation vapor pressure =	2.33944	kPa
Drop surface temperature =	293.624	K
Partial press. at drop surface =	2.40895	kPa
Molecular mean free path =	0.0665323	µm
Fuchs correction (f) =	0.981042
Rate of particle growth =	3.88893	µm/s
*	*	*
Droplet evaporation time for water (B&W 5-8; W&B 4-7; Hinds 13-18 [2nd ed 13-19])
Temperature	293.15	Kelvin
Vapor diffusion coefficient	2.4e-05	m^2/s
Vapor molecular weight	0.018	kg/mole
Saturation ratio	0.5
Initial particle diameter	20	µm
Particle density	1000	kg/m^3
-	-	-
Saturation vapor pressure =	2.33944	kPa
Temperature at drop surface =	286.543	K
Vapor press. at drop surface =	1.53762	kPa
Time to droplet evaporation =	0.699364	s
*	*	*
Coagulation coefficient, continuum regime (B&W 5-10; W&B 4-9; Hinds 12-9)
Temperature	293.15	Kelvin
Pressure	101.3	kPA
Particle diameter	0.2	µm
-	-	-
Air viscosity =	1.80711e-05	Pa*s
Slip correction factor =	1.8794
Coagulation coefficient =	5.60972e-16	m^3/s	Needs Fuchs correction for particle diameter <0.1 µm
*	*	*
Coagulation coefficient corrected for free molecular regime (Fuchs, Mechanics of Aerosols Dover 1989 pp 290-293)
Temperature	293.15	Kelvin
Pressure	101.3	kPA
Particle diameter	0.004	µm
Particle density	1000	kg/m^3
-	-	-
Air viscosity =	1.80711e-05	Pa*s
Slip correction factor =	55.2419
Mean free path =	6.65323e-06	m
particle mean free path =	4.76428e-08	m
particle time constant =	2.71726e-09	s
d =	6.4702e-08	m
b =	0.0377115
Diffusion coefficient =	3.28037e-07	m^2/s
Coagulation coefficient =	6.21821e-16	m^3/s
*	*	*
Time dependent coagulation, monodisperse aerosol (B&W 5-11, 5-13; W&B 4-10, 4-12; Hinds 12-12,12-15)
Temperature	293.15	Kelvin
Pressure	101.3	kPA
Particle diameter	0.25	µm
Initial concentration	1000000000000	particle/m^3
Time	100	s
-	-	-
Air viscosity =	1.80711e-05	Pa*s
Slip correction factor =	1.68994
Coagulation coefficient =	5.04423e-16	m^3/s	Needs correction for particle diameter <0.1 µm, see Fuchs correction above
Conc'n at time (t) =	9.5198e+11	particle/m^3
Particle size at time (t) =	0.254135	µm
Time to half conc'n =	33.041	min
Time to double size =	3.85479	hours
*	*	*
Coagulation: number concentration and particle volume after a time (B&W 5-11, 5-12; W&B 4-10, 4-11; Hinds 12-12, 12-14 [2nd ed 12-16])
Initial number concentration	10000000000000	particle/m^3
Coagulation coefficient	5.6e-16	m^3/s
Initial particle size	0.2	µm
Time	120	s
-	-	-
Final particle concentration =	5.98086e+12	particle/m^3
Final particle size =	0.237379	µm
*	*	*
Polydisperse coagulation coefficient--continuum regime (B&W 5-11, 5-12, 5-14; W&B 4-10, 4-11, 4-13)
Temperature	293.15	Kelvin
Particle count median diameter	0.2	µm
Geometric standard deviation	2
Initial number concentration	10000000000000	particle/m^3
Coagulation time period	120	s
-	-	-
Air viscosity =	1.80711e-05	Pa*s
Z =	0.480453		intermediate number
Average coagulation coefficient =	9.59052e-16	m^3/s	Note: good only for modest changes in particle size
Final number concentration =	4.6493e+12	particle/m^3
Final diameter =	0.258167	µm
*	*	*
Polydisperse coagulation from Park et al J Aerosol Sci.30:1 3-16 (1999)
NOTE: Use iteration so that answer converges.
This calculation may take several hundred iterations to converge. Don't change values more than a factor of 100 to prevent blowup of result.
Decrease iteration inertia to increase convergence rate. Increase inertia if solution oscillates, especially at small N/N(0)
Temperature	293.15	degrees Kelvin
Pressure	101.3	Kilopascals
Mean free path (reference)	0.0674	µm
Sutherland constant (S)	110.4	degrees Kelvin
Particle volume mean diameter	0.0102	µm
Particle density	1500	kg/m^3
Geometric standard deviation	1
Initial number concentration	100000000000	particle/m^3
Caogulation time	10000	s
Iteration inertia	1		Range: 0.1-1000
-	-	-
Viscosity =	1.80711e-05	Pa*s
Molecular mean free path =	0.0665323	µm
Knudsen number(Kn(0)) =	13.0456
K(c0) =	1.49351e-16
Dimensionless time =	0.149351
v(g0) =	5.55647e-25	m^3
Zo =	0
p =	2
q =	46.5989
H =	4
b(0) =	0.707174
Kfm =	3.1695e-12
Kco =	1.49351e-16
s =	0.0918617
Z(inf) =	0.0770794
Z(inf,fm) =	0.0922953
d =	1.08857
intermediate number =	0.569186
t' =	0.149351
Geometric Standard deviation =	1.23799
Final volume mean diameter =	0.0114945	µm
N/N(0) =	0.569186
Final Concentration =	5.69186e+10	particles/m^3
*	*	*
Particle size from vibrating orifice generator (B&W 21-2, 21-3; W&B 5-1, 5-2; Hinds 20-3 [2nd ed 21-3])
Solution flow rate	3.33333e-09	m^3/s
Orifice vibration frequency	118	kHz
Solution concentration (Vol/Vol)	0.00063
-	-	-
Generator droplet size =	37.7862	µm
Final particle diameter =	3.23926	µm
*	*	*
Aerosol droplets from nebulized suspension of particles containing single particles, i.e., no multiplets (B&W 21-1; W&B 5-7)
Vol. med. diam. of droplet distribution	3	µm
Sigma (g) of droplet distribution	2
Ratio of singlets	0.95	i.e., droplets containing singlets/droplets containing particles including singlets and multiplets
-	-	-
Concentration of suspension =	2.12451e+15	particle/m^3
*	*	*
Inlet efficiency for an isoaxial horizontal sharp-edged inlet: aspiration + transmission (B&W 8-8, 8-14, 8-16, 8-18; W&B 6-8, 6-14, 6-16, 6-18, Hinds 10-7)
Temperature	293.15	Kelvin
Pressure	101.3	kPa
Particle diameter	15	µm
Particle density	1000	kg/m^3
Inlet diameter	0.0127	m
Inlet length	0.1	m
Air velocity in inlet (Vi)	0.05	m/s
Velocity ratio (Vw/Vi)	15		R is 1 for isokinetic, > 1 for subisokinetic
-	-	-
Air density =	1.20479	kg/m^3
Air viscosity =	1.80711e-05	Pa*s
Flow Reynolds number =	42.3349
Slip correction factor =	1.01106
Settling velocity =	0.00686076	m/s
Relaxation time =	0.000699364	s
Stokes number =	0.041301
Aspiration efficiency =	2.08845	from Belyaev & Levin
Gravitational parameter =	1.08043
Gravitational efficiency =	0.484051
Inertial transm. efficiency =	0.709118
Vena contracta efficiency =	1
Isoaxial inlet efficiency =	0.71686
*	*	*
Aspiration efficiency-all forward angles (B&W 8-20, 8-21, 8-22; W&B 6-20, 6-21, 6-22)
Hangal and Willeke Eviron. Sci. Tech. 24:688-691 (1990)
Temperature	293.15	Kelvin
Pressure	101.3	kPa
Particle diameter	10	µm
Particle density	1000	kg/m^3
Inlet diameter	0.025	m
Sampling angle	46	degrees	between 0 to 90°
Air velocity in inlet (Vi)	0.34	m/s
Velocity ratio (Vw/Vi)	5		R is 1 for isokinetic, > 1 for subisokinetic
-	-	-
Air density =	1.20479	g/m^3
Air viscosity =	1.80711e-05	Pa*s
Flow Reynolds number =	566.688
Slip correction factor =	1.01659
Settling velocity =	0.00306591	m/s
Stokes number =	0.021252
-intermediate number-	0.0584662
inertial parameter =	0.535934
Aspiration efficiency =	2.32552		valid for 45<angle<90; 1.25<R<6.25; 0.003<St<0.2
inertial parameter =	0.0262971		Overlapping equations 45<angle<60--check validity conditions
Aspiration efficiency =	1.06504		valid for 0°<angle<60°, 0.01<St<6
*	*	*
Aspiration efficiency of thin-walled sampler in calm air and low velocity air(Grinshpun, Willeke and Kalatoor, Atm. Environ. 27A(9)1459-1470)
Temperature	293.15	Kelvin
Pressure	101.3	kPa
Particle diameter	3	µm
Particle density	1000	kg/m^3
Tube diameter	0.025	m
Angle from vertical	0	degrees from vertical (0°-90°)
Angle relative to external wind	0	degrees (0°-90°)
Relative flow	1		1 if inlet faces wind; -1 if turned away from wind (U0)
Mean inlet flow velocity (U)	0.0679061	m/s
Velocity ratio (R=U0/U)	2
-	-	-
Air density =	1.20479	kg/m^3
Air viscosity =	1.80711e-05	Pa*s
Flow Reynolds number =	113.181
Slip correction factor =	1.05531
Settling velocity =	0.00028644	m/s
Wind Stokes number(w)=	0.000158622
Inlet Stokes number(i)=	7.9392e-05
Aspiration efficiency =	1.00422		for calm air, Stk(i) -->0
Aspiration efficiency =	0.00421818		for calm air, Stk(i) -->8
Calm air aspiration efficiency =	1.00405		for calm air, Stk(i) intermediate range
St(i,theta) =	7.9392e-05
beta =	7.70365e-05
delta =	0.00422263
E(a,mov) =	1.00008		modified Durham & Lundgren eqn.
E(a,calm) =	1.00405
Aspiration efficiency =	1.00219
*	*	*
Aspiration efficiency of a blunt sampler worn on the body. (B&W 8-31 to 8-34; Tsai, Vincent and Mark. Ann. Occup. Hyg. 40(1) 93-113, 1996
Temperature	293.15	Kelvin
Pressure	101.3	kPa
Particle diameter	10	µm
Particle density	1000	kg/m^3
Inlet diameter	0.003	m
Sampler diameter	0.03	m
Air velocity in Inlet (U)	0.1	m/s
Velocity ratio (R=U0/U)	4
-	-	-
Air viscosity =	1.80711e-05	Pa*s
Slip correction factor =	1.01659
Stokes number =	0.0416705
r =	0.1
Phi =	0.0025
St1 =	0.0307031
alpha1 =	0.0076173
A1 =	1.04851
St2 =	0.00565556
alpha2 =	0.0328197
A2 =	0.984998
Aspiration Efficiency (0) =	1.03278		forward sampling
Aspiration Efficiency (pi/2) =	0.300322		right angle sampling
Aspiration Efficiency (pi) =	0.83438		180 ° sampling
Aspiration Efficiency (average) =	0.874472		direction averaged sampling
*	*	*
Gravitational losses in an inlet (B&W 8-23, 8-24; W&B 6-23, 6-24)
Temperature	293.15	Kelvin
Pressure	101.3	kPa
Particle diameter	15	µm
Particle density	1000	kg/m^3
Inlet diameter	0.0127	m
Inlet length	1	m
Sampling angle (theta)	45	degrees	keep between 0 to 90°
Air velocity in Inlet (U)	39.4705	m/s
Velocity ratio (R=U0/U)	1.5		R is 1 for isokinetic, > 1 for subisokinetic, < 1 for superisokinetic
-	-	-
Air density =	1.20479	kg/m^3
Air viscosity =	1.80711e-05	Pa*s
Flow Reynolds number =	33419.6
Slip correction factor =	1.01106
Settling velocity =	0.00686076	m/s
Stokes number =	3.26034
Gravitational dep. parameter =	0.0136866
K(theta) =	0.0131378
Fraction penetrating =	0.83328
*	*	*
Inertial losses in a sharp-edged inlet (B&W 8-25 to 8-29; W&B 6-25 to 6-29)
Temperature	293.15	Kelvin
Pressure	101.3	kPa
Particle diameter	10	µm
Particle density	1000	kg/m^3
Inlet diameter	0.003	m
Sampling angle (theta)	90	degrees
Air flow direction into inlet	down	(up or down)
Air velocity in Inlet (U)	0.1	m/s
Velocity ratio (R=U0/U)	4		R is 1 for isokinetic, > 1 for subisokinetic, < 1 for superisokinetic
-	-	-
Air density =	1.20479	kg/m^3
Air viscosity =	1.80711e-05	Pa*s
Flow Reynolds number =	20.0008
Slip correction factor =	1.01659
Settling velocity =	0.00306591	m/s
Stokes number =	0.0416705
I(vena contracta) =	0
(alpha) =	-9.83282e-39
I(wall impaction) =	0.058931
Inertial transmission efficiency =	0.770693
*	*	*
Sampling criteria in still air (B&W 8-38 to 8-41, 8-43; W&B 6-31 to 6-34; Hinds 10-10,10-12,10-15)
Temperature	293.15	Kelvin
Pressure	101.3	kPa
Particle diameter	15	µm
Particle density	1000	kg/m^3
Inlet air velocity	0.0999908	m/s
Sampler diameter	0.032575	m
-	-	-
Air density =	1.20479	kg/m^3
Air viscosity =	1.80711e-05	poise
Reynolds number =	0.0999946
Slip correction factor =	1.01106
Particle relaxation time =	0.000699364	s
Flow rate =	8.33333e-05	m^3/s or	5	L/min
Davies criteria (settling) =	0.0248719	m largest diameter inlet for unbiased sampling
Davies criteria (inertia) =	0.0166765	m smallest diameter inlet for unbiased sampling
Agarwal/Liu criteria =	9.59633e-05	m smallest diameter inlet for less than 10% bias
Based on Grinshpun et al. =	0.00102022	m largest diameter inlet for unbiased sampling (B&W 8-43)
*	*	*
Penetration efficiency of an inclined tube under laminar and turbulent flow conditions, gravitational settling (B&W 8-51 to 8-53; W&B 6-37, 6-40)
Temperature	293.15	Kelvin
Pressure	101.3	kPa
Particle diameter	10	µm
Particle density	1000	kg/m^3
Tube diameter	0.025	m
Tube length	0.05	m
Incline angle (0-90)	60	degrees from horizontal
Mean flow velocity	0.0169765	m/s
-	-	-
Air density =	1.20479	kg/m^3
Air viscosity =	1.80711e-05	Pa*s
Flow Reynolds number =	28.2953		-laminar-
Slip correction factor =	1.01659
Settling velocity =	0.00306591	m/s
This value must be << 1 -->	0.156401
-intermediate number (k)-	0.135448
-intermediate number-	0.539328
-intermediate number-	0.78921
Fraction penetrating =	0.78921		for laminar flow
Fraction penetrating =	0.794579		for turbulent flow
*	*	*
Particle concentration exiting a tube under turbulent flow conditions (B&W 8-55; W&B 6-41)
Temperature	293.15	Kelvin
Pressure	101.3	kPa
Particle diameter	5	µm
Particle density	1000	kg/m^3
Tube diameter	0.1	m
Tube length	1	m
Incline angle (0-90)	45	degrees
Mean flow velocity	0.05	m/s
Initial particle concentration	100	particles/m^3
-	-	-
Air viscosity =	1.80711e-05	Pa*s
Slip correction factor =	1.03319
Settling velocity =	0.000778987	m/s
Outlet concentration =	86.9126	particles/m^3
*	*	*
Diffusion losses in a tube--fraction passing through tube (B&W 56 to 8-60, 19-19 to 19-23; W&B 6-42, 6-43, 6-44, 19-19 to 19-23)
Temperature	293.15	Kelvin
Pressure	101.3	kPa
Particle diameter	0.001	µm
Tube diameter	0.00081	m
Tube length	0.05	m
Air flow rate	5e-06	m^3/s
-	-	-
Air density =	1.20479	kg/m^3
Air viscosity =	1.80711e-05	Pa*s
Slip correction factor =	219.261
Diffusion coeff. =	5.20805e-06	m^2/s
Reynolds number =	523.987		laminar flow
Schmidt number =	2.88005
Sherwood number =	4.88152		for laminar flow (W&B 6-43)		????
Sherwood number =	4.04907		for turbulent flow (W&B 6-45)
µ =	0.163616		dimensionless diffusion parameter
Fraction penetrating =	0.452804		laminar flow from Gormley and Kennedy (W&B 6-46)
Fraction penetrating =	0.449917		laminar flow (W&B 6-42, 6-43)
Fraction penetrating =	0.515566		turbulent flow (W&B 6-42, 6-45)
*	*	*
Penetration efficiency of a tube under turbulent flow conditions, inertial deposition (B&W 8-61 to 8-65; W&B 6-47 to 6-51)
Temperature	293.15	Kelvin
Pressure	101.3	kPa
Particle diameter	15	µm
Particle density	1000	kg/m^3
Tube diameter	0.0127	m
Tube length	1	m
Mean flow velocity	6.57842	m/s
-	-	-
Air density =	1.20479	kg/m^3
Air viscosity =	1.80711e-05	Pa*s
Flow Reynolds number =	5569.94		-turbulent-
Slip correction factor =	1.01106
Stokes number =	0.36226
tau+ =	9.22584
V+ =	0.0510696
V(t) =	0.022724	m/s
Inertial penetration efficiency =	0.336897
*	*	*
Turbulent diffusional losses in a tube (Hinds 7-31, 7-32)
Temperature	293.15	Kelvin
Pressure	101.3	kPa
Particle diameter	0.1	µm
Tube width	0.01	m
Tube length	0.1	m
Air velocity	0.0005	m/s
-	-	-
Air density =	1.20479	kg/m^3
Air viscosity =	1.80711e-05	Pa*s
Slip correction factor =	2.88844
Diffusion coefficient =	6.86082e-10	m^2/s
Reynolds number =	0.333346
Deposition velocity =	3.36646e-08	m/s
Fraction penetrating =	0.99731
*	*	*
Loss in a bent section of circular tubing (B&W 8-66 to 8-68; W&B 6-52, 6-53)
Temperature	293.15	Kelvin
Pressure	101.3	kPa
Particle Diameter	3.5	µm
Particle Density	1000	kg/m^3
Tube air velocity	6.25	m/s
Tube diameter	0.0025	m
Angle of bend	90	degrees
-	-	-
Air density =	1.20479	kg/m^3
Air Viscosity =	1.80711e-05	Pa*s
Slip correction factor =	1.04741
Stokes number =	0.0986132		If Re < 2000 then flow is laminar
Reynolds number =	1041.71		If Re > 4000 then flow is turbulent
Fraction penetrating =	0.845099		for laminar flow (B&W 8-66; W&B 6-52)
Fraction penetrating =	0.645787		for turbulent flow (B&W 8-68; W&B 6-53)
*	*	*
Losses in bends of circular cross section tubing (turbulent flow) (B&W 8-68; W&B 6-53), McFarland et al. Environ. Sci. Technol. 31(12) 3371, 1997
Temperature	293.15	Kelvin
Pressure	101.3	kPa
Particle diameter	20	µm
Particle density	1000	kg/m^3
Flow rate	0.00166667	m^3/s
Tube bend angle	90	degrees
Tube bend radius	0.07	m
Tube diameter	0.025	m
-	-	-
Air density =	1.20479	kg/m^3
Air viscosity =	1.80711e-05	Pa*s
Slip correction factor =	1.0083
Kinematic viscosity =	1.49994e-05	m^2
Mean axial velocity =	3.39531	m/s
Reynolds number =	5659.06		--turbulent flow
Stokes number =	0.336791		(based on tube radius)
Fractional penetration =	0.473916		(W&B 6-53, based on tube radius)
Percent penetration =	47.3916		(W&B 6-53, based on tube radius)
Percent penetration =	47.3882		Pui, Romay-Novas, Liu, 1987, Aerosol Sci. Technol. 7, 301
Percent penetration =	71.0109		McFarland et al. (error in reference eq'n 13d corrected: 0.132 --> 0.0132)
*	*	*
Loss at an abrupt contraction in circular tubing (B&W 8-69 to 8-71; W&B 6-54, 17-25)
Temperature	293.15	Kelvin
Pressure	101.3	kPa
Particle diameter	1	µm
Particle density	1000	kg/m^3
Tube air velocity	10	m/s
Tube diameter	0.0025	m
Contraction diameter	0.00125	m
Contraction angle	90	degrees
-	-	-
Air density =	1.20479	kg/m^3
Air viscosity =	1.80711e-05	Pa*s
Nozzle Reynolds number =	1661.79
Slip correction factor =	1.16594
Stokes number =	0.0286754
-intermediate number-	0.136595
Fraction penetrating =	1		W&B 6-54
Fraction penetrating =	0.4375		min penetration for laminar flow (B&W 8-69)
Fraction penetrating =	0.25		min penetration for turbulent flow (B&W 8-70)
Fraction penetrating =	0.962873		B&W 8-71
*	*	*
Transport efficiency, turbulent flow, due to thermophoretic losses (B&W 4-51, 6-72 to 8-75)
Temperature of particle	293.15	Kelvin
Pressure	101.3	kPa
Particle diameter	3	µm
Tube diameter	0.001	m
Tube length	1	m
Flow rate	0.01	m^3/s
Particle thermal conductivity	0.27	W/m*K
Air thermal conductivity	0.026	W/m*K
Thermal gradient	40000	K/m
-	-	-
Air density =	1.20479	kg/m^3
Air viscosity =	1.80711e-05	Pa*s
Mean free path =	6.65323e-08	m
Slip correction factor =	1.05531
H =	0.123299
Thermophoretic velocity (1) =	0.000399462	m/s	for d>mean free path (B&W 4-51, Hinds 8-6)
Thermophoretic velocity (2) =	0.00033159	m/s	for d>mean free path (B&W 8-73); velocity too small when particle thermal conductivity is more than 10 times that of air
Thermophoretic velocity (3) =	0.00113415	m/s	for d<mean free path (B&W 8-74)
Thermophoretic velocity (4) =	0.000611056	m/s	for all d, (B&W 8-75)
Transport efficiency (1) =	0.999875
Transport efficiency (2) =	0.999896
Transport efficiency (3) =	0.999644
Transport efficiency (4) =	0.999808
*	*	*
Particle loss in an enclosed rectangular vessel undergoing uniform stirring (Hinds 3-36)
Temperature	293.15	Kelvin
Pressure	101.3	kPa
Particle diameter	5	µm
Particle density	1000	kg/m^3
Time period	10	s
Initial particle conc.	100	particles/m^3
Vessel height	0.1	m
-	-	-
Air Viscosity =	1.80711e-05	Pa*s
Slip correction factor =	1.03319
Settling velocity =	0.000778987	m/s
Final concentration =	92.5058	particles/m^3
*	*	*
Particle loss in an enclosed spherical vessel undergoing uniform stirring
Dennis, Handbook on Aerosols, NTIS TID-6608 eqn 3-19
Temperature	293.15	Kelvin
Pressure	101.3	kPa
Particle diameter	1	µm
Particle density	1000	kg/m^3
Time period	10	s
Initial particle concentration	100	particles/m^3
Sphere diameter	0.001	m
-	-	-
Air viscosity =	1.80711e-05	Pa*s
Slip correction factor =	1.16594
Settling velocity =	3.51632e-05	m/s
Final concentration =	76.8186	particles/m^3
*	*	*
ICRP model deposition in respiratory system--average for males, females, and three exercise levels (Hinds 2nd Ed., 11-1 to 11-5)
Particle diameter	0.001	µm
-	-	-
Inhalable fraction =	1
Head airways deposition =	0.791151
Tracheobroncial deposition =	0.197749
Alveolar Depostion =	0.0158822
Total Deposition =	0.965948
*	*	*
Hatch-Choate equations for lognormal distributions of spherical particles (B&W 22-17; W&B 9-17, 9-18; Hinds 4-47)
See Sizedis spreadsheet to calculate actual size distributions
Count median diameter	0.3	µm
Sigma (g)	1.7
-	-	-
Mode diameter =	0.22638	µm
Count mean diameter =	0.345353	µm
Length median diameter =	0.397561	µm
Surface median diameter =	0.52685	µm
Mass median diameter =	0.698183	µm
Mass mean diameter =	0.803731	µm
*	*	*
Filter efficiency (B&W 9-1; W&B 10-1)
Single fiber efficiency	0.0646
Solidity or packing density (alpha)	0.2
Filter depth	1	mm
Fiber diameter	5	µm
-	-	-
Filter efficiency =	0.983634
*	*	*
Single fiber efficiencies (B&W 9-5, 9-8, 9-11, 9-13; W&B 10-5, 10-8, 10-11, 10-13; Hinds 9-13 to 9-33)
Temperature	293.15	Kelvin
Pressure	101.3	kPa
Particle diameter	0.5	µm
Particle density	1000	kg/m^3
Fiber diameter	5	µm
Solidity or packing density (alpha)	0.2
Filter depth	0.001	m
Gas velocity	0.15	m/s
-	-	-
Air density =	1.20479	kg/m^3
Air viscosity =	1.80711e-05	Pa*s
Slip correction factor =	1.33349
Diffusion coefficient =	6.33478e-11	m^2/s
Peclet number =	11839.4
K (hydrodynamic factor) =	0.244719
Diffusion efficiency =	0.0162364
R =	0.1
Interception efficiency =	0.0301657
Stokes number =	0.0307463
Impaction efficiency =	0.0191483
Gravitational parameter =	6.70064e-05
Gravitational efficiency =	6.70019e-05
Total single fiber efficiency =	0.0656173
Filter efficiency =	0.984661
*	*	*
Most penetrating size and minimum filter efficiency (B&W 9-17, 9-18; W&B 10-17, 10-18; Hinds 9-34, 9-35)
Temperature	293.15	Kelvin
Pressure	101.3	kPa
Fiber diameter	11	µm
Solidity or packing density (alpha)	0.1
Gas velocity	0.1	m/s
-	-	-
Air viscosity =	1.80711e-05	Pa*s
Molecular mean free path =	6.65323e-08	m
K (hydrodynamic factor) =	0.498793
Most penetrating size =	0.429692	µm
Minimum efficiency =	0.00506207
*	*	*
Pressure drop across a fibrous filter (B&W 9-21; W&B 10-21; Hinds 9-36)
Temperature	293.15	Kelvin
Pressure	101.3	kPa
Fiber diameter	5	µm
Solidity or packing density (alpha)	0.2
Filter depth	0.001	m
Gas velocity	0.15	m/s
-	-	-
Air viscosity =	1.80711e-05	Pa*s
Molecular mean free path =	6.65323e-08	m
K (hydrodynamic factor) =	0.244719
Pressure drop (Hinds) =	2010.97	Pa
Pressure drop (W&B) =	1417.81	Pa
*	*	*
Penetration efficiency through tubular section of open-pore foam. Vincent, Aitken, and Mark, J. Aerosol Sci. 24(7) 929-44. 1993
For additional information see Lee Kenny Health and Safety Lab report IR/EXM/99/01 Sheffield, UK
Foam Diameter	24.5	mm
Foam Thickness	10	mm
Flow rate	3.5	l/min
Porosity	45	pores per inch
Particle diameter	5	µm
-	-	-
Face velocity =	0.123736	m/s
Stokes number =	0.0997199
Gravitational parameter =	0.00601057
Fiber diameter =	9.40709e-05	m
Penetration fraction	0.932428	m
*	*	*
Particle motion in an oscillating field (B&W 17-4 to 17-13; W&B 17-4 to 17-13)
Temperature	293.15	Kelvin
Pressure	101.3	kPa
Oscillation frequency	20000	Hz
Aerodynamic diameter	0.1	µm
Particle density	1000	kg/m^3
Particle charge	30	unit charges
-	-	-
Air density =	1.20479	kg/m^3
Air viscosity =	1.80711e-05	Pa*s
Kinematic viscosity =	1.49994e-05	m^2
Slip correction factor =	2.88844
Particle relaxation time =	8.87986e-08	s
Frequency (omega) =	125664	radians/s
xi =	309.013		(B&W 17-4; W&B Eq. 17-4)
alpha =	553.349		(B&W 17-10; W&B Eq. 17-10)
Phase lag =	0.220229	radians	(B&W 17-8; W&B Eq. 17-8)
Amplitude ratio =	0.99998		(B&W 17-7; W&B Eq. 17-7)
Phase lag =	0.639323	radians	(B&W 17-12; W&B Eq. 17-12)
Amplitude ratio =	0.999938		(B&W 17-13; W&B Eq. 17-13)
Amplitude ratio =	8.13995e-07	(m/s)/(V/m)	(B&W 17-15; W&B Eq. 17-15)
*	*	*
Gas velocity in a nozzle under compressible flow (B&W 17-27; W&B 17-27)
Temperature	293.15	Kelvin
Pressure	101.3	kPa
Pressure drop	10	kPa
Gas molecular weight	0.02897	kg/mole
-	-	-
Gas velocity in nozzle =	132.243	m/s
*	*	*
Weber number is the ratio of the inertial to the surface tension forces (W&B 17-32)
Temperature	293.15	Kelvin
Pressure	101.3	kPa
Droplet diameter	20	µm
Particle density	1000	kg/m^3
Surface tension	0.02	N/m
Air velocity	150	m/s
Droplet velocity	10	m/s
-	-	-
Air density =	1.20479	kg/m^3	Droplets will show increasing distortion up
Weber number =	23.6138		to We = 12 and break up above the range 12-28
Droplet breakup time =	2.05787e-06	s	in steady accelerating flow
			In turbulent flow it may break up if We>6.5
*	*	*
Sonic velocity (W&B 17-34)
Temperature	293.15	Kelvin
Ratio of specific heat capacities	1.4		= 1.40 for air
Molecular weight	0.02896	kg/mole
-	-	-
Sonic velocity =	343.171	m/s
*	*	*
Average angular deflection of a fiber from alignment by an electric field due to Brownian motion (B&W 17-35; W&B 17-35)
Temperature	293.15	Kelvin
Fiber length	10	µm
Fiber aspect ratio	100
Electric field strength	29980000	V/m
-	-	-
Angular deflection =	0.000603042	degrees
*	*	*
Relative light scattering intensity as a function of fiber length (B&W 17-36; W&B 17-36)
Fiber length	4	µm
Fiber rotation angle	5	degrees
Light wavelength	0.6328	µm
-	-	-
Relative intensity =	0.00145086
*	*	*
Limiting electrical mobility of particles passing through a parallel plate mobility analyzer (W&B 18-12)
Mean air velocity	0.05	m/s
Distance between the plates	0.02985	m
Voltage	500	V
Length of plates	0.3048	m
-	-	-
Limiting particle mobility =	5.8466e-07	m^2/V*s
*	*	*
Mean electrical mobility of particles deposited near the end of a cylindrical mobility analyzer (B&W 18-29; W&B 18-13)
Total flow rate	0.000833333	m^3/s
Aerosol flow rate	8.33333e-05	m^3/s
Outer radius of analyzer	0.02985	m
Collector rod radius	0.01151	m
Rod voltage	19	V
Collector rod length	0.3048	m
-	-	-
Mean particle mobility =	2.07335e-05	m^2/V*s
*	*	*
Mean electrical mobility of particles exiting a radial mobility analyzer (B&W 18-30)
Sheath flow rate	0.000833333	m^3/s
Exit flow rate	8.33333e-05	m^3/s
Radius of inlet flow	0.02985	m
radius of exit flow	0.01151	m
Rod voltage	19	V
Plate spacing	0.03	m
-	-	-
Mean particle mobility =	0.000303682	m^2/V*s
*	*	*
Mean electrical mobility of particles passing through the TSI differential mobility analyzer (W&B 18-14)
Total flow rate	0.000833333	m^3/s
Inlet aerosol flow rate	8.33333e-05	m^3/s
Exit flow rate	1.66667e-05	m^3/s	Long DMA	Old TSI DMA
Outer radius of analyzer	0.02985	m	0.01958	0.02985	m
Collector rod radius	0.01151	m	0.00937	0.01151	m
Rod voltage	19	V
Collector rod length	0.3048	m	0.4444	0.3048	m
-	-	-
Mean particle mobility =	2.05152e-05	m^2/V*s
Mobility spread =	2.61897e-06	m^2/V*s
*	*	*
Electrostatic force between two particles assuming point charges (W&B 3-48, Hinds 15-11)
# of charges/Particle1	100	unit charges
# of charges/Particle2	100	unit charges
Distance between 1 & 2	1e-05	m	********Conversion Factors*******
-	-	-	Quantity	CGS units	SI units
Force between parts. =	2.30662e-14	N	Charge	1 StatCoulombs	3.3E-10 Coul
			Current	1 StatAmpere	3.3E-10 Amp
*	*	*	Potential	1 StatVolt	300 Volts
			Charge/electron	4.8E-10 StatCoul	1.6E-19 Coul
Electric field strength between parallel plates (Hinds 15-12)
Potential between plates	100	V
Plate separation	0.01	m
-	-	-
Field strength =	10000	V/m
*	*	*
Electric field strength between concentric tubes (B&W 18-26; Hinds 15-13)
Potential between tubes	11000	V
Outer tube diameter	0.06	m
Inner tube diameter	0.0225	m
Radial distance to calculate field	0.025	m
-	-	-
Field strength
at 0.025 m =	448600	V/m
*	*	*
Electrical mobility of a charged particle (B&W 4-44, 4-45; W&B 18-8; Hinds 15-21)
Temperature	293.15	Kelvin
Pressure	101.3	kPa
Particle diameter	1	µm
# of charges on part.	1	unit charges
-	-	-
Air viscosity =	1.80711e-05	Pa*s
Slip correction factor =	1.16594
Electrical mobility =	1.09532e-09	m^2/V*s
*	*	*
Terminal electrostatic drift velocity of a charged particle (B&W 4-44, 4-45; W&B 18-6, 18-7; Hinds 15-22)
Temperature	293.15	Kelvin
Pressure	101.3	kPa
Particle diameter	4	µm
# of charges on part.	5600	unit charges
Electric field strength	101000	V/m
-	-	-
Air viscosity =	1.80711e-05	Pa*s
Slip correction factor =	1.04148
Electrical mobility =	1.36976e-06	m^2/stV*s
Terminal velocity =	0.138346	m/s
*	*	*
Number of charges accumulated by a particle due to diffusion charging (B&W 18-20; W&B 18-1; Hinds 15-24)
Temperature	293.15	Kelvin
Particle diameter	2	µm
Ion concentration	10000000000000	ions/m^3	Typical concentration is 10^13 ions/m^3
Charging time	1	s
-	-	-	This is only accurate within an order of magnitude for
Number of charges =	106.488		particle diameter 0.1<diam<2µm and ion conc.>10^12
*	*	*
Number of charges accumulated on a particle due to field charging (B&W 18-21, 18-22; W&B 18-2; Hinds 15-25)
Temperature	293.15	Kelvin
Particle diameter	4	µm
Ion concentration	10000000000000	ions/m^3	Typical concentration is 10^13 ions/m^3
Charging time	1	s	Typical dielectric constants
Field strength	500000	V/m	Quartz	4.3
Dielectric constant	5.1		Water	80
-	-	-	Conductors	infinite
Number of charges =	2608.55	unit charges	This result is within a factor of 2 down to 0.4 µm and
			accurate above 4 µm
*	*	*
Number of charges accumulated on a particle due to combined diffusion and field charging under moderate conditions (W&B 18-3)
See Pui, Fruin, and McMurry Aerosol Sci. Technol. 8(2):173 for ion properties
Temperature	293.15	Kelvin
Particle diameter	0.1	µm
Ion concentration	10000000000000	ions/m^3
Charging time	1	s
Field strength	500000	V/m
Dielectric constant of particle	5.1
-	-	-
Ion Knudsen number =	0.29		for positive ions
Number of charges =	1.98837	unit charges
*	*	*
Saturation charge for field charging conditions--Pauthenier's limit (Hinds 15-26)
Particle diameter	4	µm
Field strength	1000000	V/m
Dielectric constant	4.3
-	-	-
Saturation charge =	5687.83	unit charges
*	*	*
Limiting number of charges on particles (Hinds 15-28)
Particle diameter	1	µm
-	-	-
Max negative charges =	156250	unit charges
Max positive charges =	3.64583e+06	unit charges
*	*	*
Rayleigh limit - maximum number of charges on a droplet before it shatters (Hinds 15-29)
Particle diameter	0.1	µm
Surface tension	0.0727	N/m
-	-	-
Rayleigh limit =	1408.04	unit charges
*	*	*
Boltzmann distribution - fraction of particles carrying a specific charge (B&W 18-19; W&B 18-11; Hinds 15-31)
Temperature	293.15	Kelvin
Diameter	0.2	µm
Number of charges	2	unit charges
-	-	-
-intermediate number-	0.30107
Fraction with charge =	0.0963791	either + or - charge		Within 7% for d(p) > 0.02 µm
Fraction with charge =	0.0718654		More accurate over limited range; polarity dependent (B&W 18-19)
*	*	*
Fraction of charge remaining on a particle after exposure to a bipolar ion cloud (Hinds 15-33)
Exposure time period	10	s
Ion concentration	50000000000	ions/m^3
-	-	-
Fraction of charge =	0.257389
*	*	*
Loss of unipolar charged particles in a conductive tube due to space charge (Kasper J Colloid Int Sci (1981)81:32 eqn 7)
Temperature	293.15	Kelvin
Pressure	101.3	kPa
Particle diameter	0.1	µm
# of charges on part.	50	unit charges
length of tubing	2.605	m
Tube diameter	0.1	m
Mean flow velocity	0.00108756	m/s
Initial concentration	10000000	particles/m^3
-	-	-
Air viscosity =	1.80711e-05	Pa*s
Slip correction factor =	2.88844
Mechanical mobility =	1.69593e+11	m/(N*s)
Electrical mobility =	1.35674e-06	m^2/V*s
Rate constant E =	1.22755e-12
Final concentration =	9.71437e+06	particles/m^3
Loss =	2.85634	%
*	*	*
Loss of unipolar particles in a conductive tube due to image forces (Yu and Chandra J. Aerosol Sci. 9:175 175-180 1978)
NOTE: Use iteration so that answer converges
This calculation may take several hundred iterations to converge.
Temperature	293.15	K
Pressure	101.3	kPa
Particle diameter	0.1	µm
# of charges on part.	1000
Length of tubing	1e-07	m
Tube diameter	0.0001	m
Mean flow velocity	0.02	m/s
-	-
Air viscosity =	1.80711e-05	Pa*s
Slip correction factor =	2.88844
Mechanical mobility =	1.69593e+11	m/N*s
-intermediate number-	0.00039021	<-	These two values are
-intermediate number-	0.00039021	<-	equal when converged
-intermediate number-	0.0630213		Will not calculate above 0.99 or below 0.01
Fraction deposited =	0.0630213		Parabolic flow profile
*	*	*
Radial velocity of a conductive fiber in a gradient electric field (B&W 18-50 to 18-52)
Temperature	293.15	Kelvin
Dielectric contant of medium (air)	1.001
Fiber dielectric constant	5
Permittivity of free space	8.8542e-12	C^2/Nm^2
Fiber diameter	1	mm
Fiber length	100	mm
Potential across electrodes	3549	Volts
Outer electrode radius	0.00793	m
Inner electrode radius	0.01111	m
Evaluate at radial distance =	0.00884	m
-	-	-
Air viscosity =	1.80711e-05	Pa*s
Field gradient =	320722339795150	V^2/m^3
aspect ratio (beta) =	100
dielectric constant ratio (alpha) =	4.995
f(beta) =	0.99957
g(beta) =	13.8924
Velocity =	0.000125435	m/s
*	*	*
Coincidence loss in a particle counter (B&W 15-30; W&B 15-30)
Detection volume	5e-10	m^3
Particles concentration	100000000	particles/m^3
-	-	-
Observed concentration =	9.51229e+07
Percent coincidence =	4.87706	%
*	*	*
Velocity distribution approaching Poiseuille flow in				Centerline relative
a circular tube after initial startup of flow				velocity
Bird Stewart and Lightfoot, "Transport Phenomena" p129			factor	v(z)/v(max)
Temperature	293.15	Kelvin	0.05	0.2
Pressure	101.3	kPa	0.1	0.4
Tube radius	0.05	m	0.15	0.53
Time after startup	10	s	0.2	0.66
-	-	-	0.3	0.8
Air viscosity =	1.80711e-05	Pa*s	0.4	0.88
Air density =	1.20479	kg/m^3	0.5	0.92
factor =	0.0599977	-->	v(z)/v(max) should be close to 1 for Poisseuille flow
*	*	*
Saturation ratio as a function of particle size for a solute droplet (Hinds 13-14 [2nd ed 23-17])
Temperature	293.15	Kelvin
Liquid surface tension	0.07275	N/m
Molecular weight of liquid	0.018	kg/mole
Liquid density	1000	kg/m^3
Molecular weight of solute	0.05845	kg/mole
# of ions per solute molecule	2
Solid particle diameter	0.152	µm
Density of pure solute	2165	kg/m^3
Weight of solute	3.98096e-18	kg
Droplet size	1.5	µm
-	-	-
saturation ratio =	1.00005
*	*	*
Vapor pressure ratio at ideal solution droplet surface (B&W 19-5; W&B 19-5)
Temperature	293.15	Kelvin
Liquid surface tension	0.07275	N/m	surface tension of water is 0.07275 N/m at 20°C
partial molar volume of solvent	2e-07	m^3
number of moles of solute	1e-20
Droplet size	0.005	µm
-	-	-
Vapor pressure ratio at drop surface =	0.974548
*	*	*
Diffusion losses in a cylindrical tube--fraction passing through tube under laminar flow (B&W 19-20, 19-21; W&B 19-20, 19-21; Hinds 7-28, 7-29)
Temperature	293.15	Kelvin
Pressure	101.3	kPa
Particle diameter	0.003	µm
Tube diameter	0.00081	m
Tube length	0.05	m
Air flow rate	5e-06	m^3/s
-	-	-
Air density =	1.20479	kg/m^3
Air viscosity =	1.80711e-05	Pa*s
Slip correction factor =	73.4651
Diffusion coefficient =	5.81665e-07	m^2/s
µ (Hinds) =	0.00581665		(dimensionless diffusion parameter)
Fraction penetrating (Hinds) =	0.844042
µ (W&B)=	0.0182736		(dimensionless diffusion parameter)
Fraction penetrating (W&B) =	0.829962
*	*	*
Diffusion losses in rectangular tube (B&W 19-22, 19-23; W&B 19-22, 19-23; Hinds 7-33, 7-34)
Temperature	293.15	Kelvin
Pressure	101.3	kPa
Particle diameter	0.2	µm
Channel length	1	m
Combined chan. width	0.1	m
Channel height	0.01	m
Air flow rate	1e-06	m^3/s
-	-	-
Air viscosity =	1.80711e-05	Pa*s
Slip correction factor =	1.8794
Diffusion coefficient =	2.23204e-10	m^2/s
µ (Hinds) =	0.00223204	(dimensionless diffusion parameter)
Fraction penetrating (Hinds) =	0.947269
µ (W&B)=	0.0059521	(dimensionless diffusion parameter)
Fraction penetrating (W&B) =	0.950811
*	*	*
Diffusion penetration through circular parallel plates (B&W 19-22, 19-23; W&B 19-22, 19-23)
Temperature	293.15	Kelvin
Pressure	101.3	kPa
Particle diameter	0.2	µm
Inner diameter of disks	0.0098	m
Outer diameter of disks	0.03	m
Spacing between plates	0.001	m
Air flow rate	1e-07	m^3/s
-	-	-
Air viscosity =	1.80711e-05	Pa*s
Slip correction factor =	1.8794
Diffusion coefficient =	2.23204e-10	m^2/s
µ =	0.00375833
Fraction penetrating =	0.963696
*	*	*
Diffusion losses in an annular tube (B&W 19-25; W&B 19-22, 19-24)
Temperature	293.15	Kelvin
Pressure	101.3	kPa
Particle diameter	0.2	µm
Inner tube diameter	0.0098	m
Outer tube diameter	0.01	m
Tube length	1	m
Air flow rate	1e-07	m^3/s
-	-	-
Air viscosity =	1.80711e-05	Pa*s
Slip correction factor =	1.8794
Diffusion coefficient =	2.23204e-10	m^2/s
µ =	0.173551
Fraction penetrating(W&B) =	0.0164316		Valid only for penetrations less than 0.1
Peclet number =	3601.25
Fraction penetrating(B&W) =	0.0538588
*	*	*
Diffusional loss in a parallel plate channel--polydisperse aerosol (Lee and Kim AS&T 31:56-65 1999)
Temperature	293.15	Kelvin
Pressure	101.3	kPa
Mean free path (reference)	0.0674	µm
Sutherland constant (S)	110.4	Kelvin
Geometric mean volume diameter	0.2	µm
r(g,0)	1e-05
Particle density	1000	kg/m^3
Geometric standard deviation	1.5
Mean velocity through channel	0.001	m/s
Length of channel	0.002	m
Channel height	0.001	m
Initial concentration	100	particles/m^3
-	-
Air viscosity =	1.80711e-05	Pa*s
Mean free path =	0.0665323	µm
Knudsen number =	0.665323
B =	6.29293e-11
v'(0) =	3.16228e-11
w'(0) =	1.20316
w' =	1.20276
Final geometric standard deviation =	1.49946
Final geom. mean volume diameter =	0.200241	µm
Final number concentration =	99.5228
*	*	*
Diffusional loss in a tubular channel--polydisperse aerosol (Lee and Kim AS&T 31:56-65 1999)
Temperature	293.15	Kelvin
Pressure	101.3	kPa
Mean free path (reference)	0.0674	µm
Sutherland constant (S)	110.4	Kelvin
Geometric mean volume diameter	0.2	µm
r(g,0)	1e-05
Particle density	1000	kg/m^3
Geometric standard deviation	1.5
Mean velocity through channel	0.001	m/s
Length of channel	0.002	m
Channel height	0.001	m
Initial concentration	100	particles/m^3
-	-
Air viscosity =	1.80711e-05	Pa*s
Mean free path =	0.0665323	µm
Knudsen number =	0.665323
F =	1.31713e-10
v'(0) =	3.16228e-11
w'(0) =	1.20316
w' =	1.20233
Final geometric standard deviation =	1.49887
Final geom. mean volume diameter =	0.200504	µm
Final number concentration =	99.005
*	*	*
Diffusional penetration through a screen (B&W 19-26 to 19-30; W&B 19-25 to 19-29; Cheng, Yeh and Brinsko, Aerosol Sci. Tech. 4:165, 1985)
Temperature	293.15	Kelvin
Pressure	101.3	kPa
Particle diameter	0.01	µm	Should be < 1 µm
Number of screens	10
Fiber (wire) diameter	2e-05	m
Thickness of one screen	5e-05	m
Solid volume fraction of screen	0.345
Air velocity into screen	0.0872536	m/s
-	-	-
Air viscosity =	1.80711e-05	Pa*s
Slip correction factor =	22.4476
Diffusion coefficient =	5.33192e-08	m^2/s
Peclet number =	32.7288
Hydrodynamic factor (k) =	0.215471
Single fiber efficiency =	0.266825
Fractional penetration =	0.0114065
Pressure drop =	50.4927	Pa
*	*	*
Diffusion losses in a coiled tube (B&W 19-36, 37; W&B 19-35, 36)
Temperature	293.15	Kelvin
Pressure	101.3	kPa
Particle diameter	2.5	µm
Tube diameter	0.01	m
Tube coil diameter	0.1	m
Tube length	0.942478	m
Air flow rate	0.000166667	m^3/s
-	-	-
Air density =	1.20479	kg/m^3
Air viscosity =	1.80711e-05	Pa*s
Slip correction factor =	1.06637
Diffusion coefficient =	1.01317e-11	m^2/s
Tube Reynolds number =	1414.76
Schmidt number =	1.48045e+06
thickness ratio of boundary layers (delta ) =	0.25713
Dean number =	141.476
Sherwood number =	47.8636
Penetration =	0.819993
*	*	*
Potential field required to levitate a spherical particle (B&W 20-1; W&B 20-2)
Spherical particle diameter	1	µm
particle density	1000	kg/m^3
Electrode spacing	0.02	m
Charge on particle	100	unit charges
-	-	-
Particle mass =	5.23599e-16	kg
Required potential field =	6.41261	V
*	*	*
Shape factor for agglomerates (B&W 23-38, 23-42, 23-43, 23-44)
# of particles in agglom. (N)	10
-	-	-
Linear chain (c) =	1.33061
Large N (c) =	1.04268	out of range
Small N (c) =	1.28825
Independent particles (c) =	4.64159
*	*	*
Aerodynamic diameter of a prolate spheroid and cylinders (B&W 23-46 to 23-50; W&B 25-2 to 25-6)
Griffiths and Vaughan, 1986 Ann. Occup. Hyg.17:53-65 (originally from Cox 1970, J. Fluid mech. 44:791)
Fiber diameter	2.5	µm
Fiber density	1230	kg/m^3
Aspect ratio	50
-	-	-
D(ae) for motion _|_ to axis	6.44179	µm	Cox's eq'n for a cylinder(W&B 25-6)
D(ae) for motion || to axis	8.10534	µm	Cox's eq'n for a cylinder(W&B 25-5)
Shape factor for motion _|_ to axis	13.0584		Oseen theory for prolate spheroid (W&B 25-4)
Shape factor for motion || to axis	8.11679		Oseen theory for prolate spheroid (W&B 25-3)
D(ae) for motion _|_ to axis	5.42541	µm	Oseen theory for prolate spheroid (G&V 2, 3 and 11)
D(ae) for motion || to axis	6.88154	µm	Oseen theory for prolate spheroid (G&V 2, 3 and 11)
D(ae) for motion _|_ to axis	6.21054	µm	Oseen theory(G&V 2, 3 and 12) for equivalent diameter cylinder--volume corrected
D(ae) for motion || to axis	249.105	µm	Oseen theory(G&V 2, 3 and 12) for equivalent diameter cylinder--volume corrected
D(ae) for motion _|_ to axis	6.64474	µm	Oseen theory for equivalent diameter cylinder--mass corrected
D(ae) for motion || to axis	8.42813	µm	Oseen theory for equivalent diameter cylinder--mass corrected
*	*	*
Dilution factor for particles in nebulized suspension (B&W 21-1; W&B 22-1)
Droplet volume median diameter	5.7	µm
Droplet sigma(g)	1.8
Percent singlets desired	95	%
Particle diameter	1	µm
Volumetric fraction of particles in original suspension	0.1
-	-	-
Required dilution factor =	514.874
*	*	*
Solute particle from vibrating orifice generator (B&W 21-2, 21-3; W&B 22-2, 22-3)
Liquid flow rate thru orifice	1.8e-07	m^3/min
Orifice frequency	55000	Hz
Solute concentration	1	kg/m^3
Solute density	1350	kg/m^3
-	-	-
Volumetric concentration =	0.000740741
Droplet size =	47.0529	µm
Particle size =	4.25738	µm
*	*	*
Flow rate through a venturi meter at standard conditions (W&B 22-6; Lippmann, Air Sampling Instruments, ACGIH 1995 p 145)
Discharge coefficient	0.985		=0.985 for standard conditions
Upstream pressure	101.3	kPa
Throat pressure	99.3	kPa
Tube diameter	0.02	m
Throat diameter	0.01	m
-	-	-
Pressure drop =	2	kPa
Upstream gas density =	1.293	kg/m^3
Flow rate =	0.00439988	m^3/s
=	263.993	L/min
=	263.355	L/min	Lippmann's formula
*	*	*
Flow rate through a critical orifice (B&W 21-7; W&B 22-7): See also Kotrappa et al., Ann. Occup. Hyg. 20:189-194 (1977) for using syringe needles or Zimmernman and Reist Am. Ind. Hyg. Assoc. J. 45:5 340-355 (1984) for using pipet tips
		Note units
Discharge coefficient	0.628		Determined for each type of orifice; Approx. 0.61 for thin orifice, standard conditions: 0.63-0.70 for longer orifices, e.g., syringe needles
Orifice diameter	1.23	mm
Upstream pressure	92.9028	kPa	Downstream pressure must < 0.53 of upstream pressure
Specific heat ratio	1.4		=1.4 for air
-	-	-
Upstream gas density =	1.18582	kg/m^3
Flow rate =	0.000131455	m^3/s
=	7.88729	l/min
*	*	*
Air velocity from Bernoulli's theorem -Pitot tube-(W&B 22-12; Lippmann in Air Sampling Instruments ACGIH 1989 p. 80)
Liquid column height difference	0.005	m Hg	Liquid density	(kg/m^3)
Liquid density	13600	kg/m^3	water	1000
Gas density	1.293	kg/m^3	mercury	13600
-	-	-
Velocity =	32.1058	m/s
	33.373	m/s	Lippmann's formula
*	*	*
Pressure drop in a length of smooth cylindrical tube (Bird, Stewart and Lightfoot. Transport Phenomena. pp182-7)
Temperature	293.15	Kelvin
Pressure	101.3	kPa
Flow rate	0.05	m^3/min
Tube length	8	m
Tube diameter	0.005	m
----------------------	----------	------------
Air velocity =	42.4413	m/s
Air density =	1.20479	kg/m^3
Air viscosity =	1.80711e-05	Pa*s	If Re < 2000 then flow is laminar
Reynolds number =	14147.6		If Re > 4000 then flow is turbulent
Pressure drop =	50366.6	N/m^2
=	7.31	lb/in^2
=	202.194	in (H2O)
*	*	*
Aerosol mass concentration (assuming spherical particles)
Particle diameter	0.4	µm
number/cc	17052000000000	particles/m^3
-	-	-
Particle mass	3.35103e-11	mg/particle
Aerosol mass concentration	0.571418	g/m^3
	571.418	mg/m^3
	571418	mg/m^3

## Sheet: Settling time data
Particle settling velocity in Stokes regime (B&W 4-28; W&B 3-28; Hinds 3-21)
Temperature	293.15	Kelvin				Temperature	293.15	Kelvin			Temperature	293.15	Kelvin		Temperature	293.15	Kelvin		Temperature	293.15	Kelvin		Temperature	293.15	Kelvin		Temperature	293.15	Kelvin		Temperature	293.15	Kelvin		Temperature	293.15	Kelvin		Temperature	293.15	Kelvin		Temperature	293.15	Kelvin		Temperature	293.15	Kelvin
Pressure	101.3	kPa				Pressure	101.3	kPa			Pressure	101.3	kPa		Pressure	101.3	kPa		Pressure	101.3	kPa		Pressure	101.3	kPa		Pressure	101.3	kPa		Pressure	101.3	kPa		Pressure	101.3	kPa		Pressure	101.3	kPa		Pressure	101.3	kPa		Pressure	101.3	kPa
Particle diameter	1	µm				Particle diameter	2	µm			Particle diameter	5	µm		Particle diameter	10	µm		Particle diameter	11	µm		Particle diameter	12	µm		Particle diameter	13	µm		Particle diameter	14	µm		Particle diameter	15	µm		Particle diameter	17	µm		Particle diameter	20	µm		Particle diameter	25	µm
Particle density	1000	kg/m^3				Particle density	1000	kg/m^3			Particle density	1000	kg/m^3		Particle density	1000	kg/m^3		Particle density	1000	kg/m^3		Particle density	1000	kg/m^3		Particle density	1000	kg/m^3		Particle density	1000	kg/m^3		Particle density	1000	kg/m^3		Particle density	1000	kg/m^3		Particle density	1000	kg/m^3		Particle density	1000	kg/m^3
-	-	-				-	-	-			-	-	-		-	-	-		-	-	-		-	-	-		-	-	-		-	-	-		-	-	-		-	-	-		-	-	-		-	-	-
Air density =	1.20479	kg/m^3				Air density =	1.20479	kg/m^3			Air density =	1.20479	kg/m^3		Air density =	1.20479	kg/m^3		Air density =	1.20479	kg/m^3		Air density =	1.20479	kg/m^3		Air density =	1.20479	kg/m^3		Air density =	1.20479	kg/m^3		Air density =	1.20479	kg/m^3		Air density =	1.20479	kg/m^3		Air density =	1.20479	kg/m^3		Air density =	1.20479	kg/m^3
Air viscosity =	1.80711e-05	Pa*s				Air viscosity =	1.80711e-05	Pa*s			Air viscosity =	1.80711e-05	Pa*s		Air viscosity =	1.80711e-05	Pa*s		Air viscosity =	1.80711e-05	Pa*s		Air viscosity =	1.80711e-05	Pa*s		Air viscosity =	1.80711e-05	Pa*s		Air viscosity =	1.80711e-05	Pa*s		Air viscosity =	1.80711e-05	Pa*s		Air viscosity =	1.80711e-05	Pa*s		Air viscosity =	1.80711e-05	Pa*s		Air viscosity =	1.80711e-05	Pa*s
Slip correction factor =	1.16594					Slip correction factor =	1.08296				Slip correction factor =	1.03319			Slip correction factor =	1.01659			Slip correction factor =	1.01508			Slip correction factor =	1.01383			Slip correction factor =	1.01276			Slip correction factor =	1.01185			Slip correction factor =	1.01106			Slip correction factor =	1.00976			Slip correction factor =	1.0083			Slip correction factor =	1.00664
Settling velocity =	3.51524e-05	m/s				Settling velocity =	0.000130603	m/s			Settling velocity =	0.000778749	m/s		Settling velocity =	0.00306497	m/s		Settling velocity =	0.00370311	m/s		Settling velocity =	0.00440155	m/s		Settling velocity =	0.00516029	m/s		Settling velocity =	0.00597933	m/s		Settling velocity =	0.00685866	m/s		Settling velocity =	0.00879823	m/s		Settling velocity =	0.0121598	m/s		Settling velocity =	0.0189685	m/s
Reynolds number =	2.34359e-06					Reynolds number =	1.74144e-05				Reynolds number =	0.000259593			Reynolds number =	0.00204339			Reynolds number =	0.00271572			Reynolds number =	0.00352137			Reynolds number =	0.00447242			Reynolds number =	0.00558092			Reynolds number =	0.00685892			Reynolds number =	0.00997171			Reynolds number =	0.0162137			Reynolds number =	0.0316153
D	time (sec)				y = 29391x-1.96
1	28447.5
2	7656.79
5	1284.11
10	326.268
11	270.043
12	227.193
13	193.788
14	167.243
15	145.801
17	113.659
20	82.238
25	52.7191
30	36.6508
35	27.6593
40	21.2901
45	16.9012
50	13.7478
55	11.4052
60	9.61696
65	8.22061
70	7.10922
75	6.21004
80	5.47215
85	4.85907
90	4.34409
95	3.90729
100	3.53358
105	3.21132
110	2.93146
115	2.68687
120	2.47183
125	2.28176

## Sheet: Horizontal Velocity
Laboratory testing for the AerosolSense sampler was performed that shows that the collection efficiency of the sampler for 15um diameter particles is approximately 80%. We would expect that the collection efficiency of larger particles will also be grater than 50% as long as the particles can make it to the sampler inlet. This testing was performed in a wind tunnel with a wind speed of 0.56 m/s (…

## Sheet: cgs units
Aerosol Calculator								INDEX
by Paul Baron								-Location-	-Calculation-
For comment and feedback: pbaron@cdc.gov								$A$19	Particle Reynolds Number (B&W 4-1; W&B 3-1; Hinds 2.41)
2001-11-03	Version date							$A$31	Tube Reynolds Number (B&W 4-1; W&B 3-1; Hinds 2-41)
This program is freeware								$A$43	Air pressure from ideal gas law (B&W 4-3; W&B 3-3)
The program is free of charge for individual use, but the author requests that it								$A$53	Gas molecular velocity (B&W 4-5; W&B 3-5)
not be sold or used commercially without written consent of the author.								$A$61	Molecular mean free path (use constants for appropriate gas) (B&W 4-6; W&B 3-6)
								$A$72	Gas viscosity (B&W 4-10; W&B 3-10; Rader, J. Aerosol Sci. 21:2 161-168 )
Note: Some calculations require that the Iteration option be turned on (e.g., use 100 iterations):								$A$83	Knudsen number (B&W 4-10; W&B 3-7)
Change under Tools menu/Preferences (or Options)/Calculation (check help menu if not found in this location)								$A$96	Air Density compensated for temperature and pressure
								$A$104	Slip Correction Factor (B&W 4-9; W&B 3-9; Hinds 3-22)
								$A$117	Diffusion coefficient (B&W 4-12; W&B 3-12; Hinds 2-35, 7-7), mechanical mobility (B&W 4-14; W&B 3-14; Hinds 3-16) and mean thermal velocity (Hinds 7-10)
Note----->	Many equations from Willeke and Baron (W&B), Aerosol Measurement, Van Nostrand Reinhold 1993,							$A$133	Root mean square Brownian displacement (Hinds 7-18)
	from Baron and Willeke (B&W) Aerosol Measurement, 2nd Edition, J Wiley and Sons, 2001,							$A$146	Peclet Number (B&W 4-16; W&B 3-16)
	and from Hinds, Aerosol Technology, J. Wiley and Sons, 1982 [2nd edition 1999]							$A$160	Schmidt Number (B&W 4-17; W&B 3-17)
	Hinds equations from 1st and 2nd edition are same except as noted							$A$174	Drag force on a particle (B&W 4-22; W&B 3-22; Hinds 3-18)
*	*	*						$A$187	Drag coefficient of a sphere (B&W 4-19, 23, 24; W&B 3-19, 23, 24)
								$A$200	Particle settling velocity in Stokes regime (B&W 4-28; W&B 3-28; Hinds 3-21)
Particle Reynolds Number (B&W 4-1; W&B 3-1; Hinds 2-41)								$A$214	Aerodynamic Diameter from physical diameter of a particle (doesn't take slip correction or shape factor into account)
Temperature	293.15	Kelvin						$A$223	Physical diameter from aerodynamic diameter (Carpenter and Barr, Am. Ind. Hyg. Assoc. J. 44(4) 268)
Pressure	101.3	kPa						$A$235	Settling velocity at high Re (B&W 4-33; W&B 3-33)
Particle diameter	5	µm						$A$252	Stopping distance, relaxation time for a moving particle (B&W 4-34, 36; W&B 3-34, 3-36; Hinds 5-19, 20, 21)
Particle velocity	1	cm/s						$A$268	Stopping distance at higher Re (B&W 4-37; W&B 3-37)
-	-	-						$A$282	Stokes Number (B&W 4-39; W&B 3-39; Hinds eqn 5-24)
Air density =	0.00120479	g/cm^3						$A$300	Particle velocity in electric field (B&W 4-43; W&B 3-43; Hinds 15-16)
Air viscosity =	0.000180711	poise						$A$313	Thermophoretic velocity (B&W 4-51; W&B 3-51; Hinds 2nd ed. 8-6)
Reynolds number (Re) =	0.00333346		If Re < 0.1 then flow is laminar					$A$331	Thermophoretic velocity (B&W 8-75; Talbot, L., Cheng, R. K., Schefer, R. W., and Willis, D. R., 1980, J. Fluid Mech. 101:737-758)
								$A$349	Saturation vapor pressure of some liquids (B&W W&B 4-1, 19-1, 19-2; Hinds 13.2)
*	*	*						$A$360	Saturation vapor pressure of water (Hinds 13.2)
								$A$367	Kelvin diameter is the diameter of a drop that neither shrinks nor grows at a specific saturation vapor pressure ratio (B&W 5-2; W&B 4-2, 19-3; Hinds eqn 13.5)
Tube Reynolds Number (B&W 4-1; W&B 3-1; Hinds 2-41)								$A$378	Saturation vapor pressure ratio of a droplet at Kelvin diameter (B&W 5-2; W&B 4-2)
Temperature	293.15	Kelvin						$A$389	Droplet surface temperature of water (Hinds 2nd ed 13-15)
Pressure	101.3	kPa						$A$397	Rate of droplet growth due to condensation for droplet smaller than mean free path (B&W 5-3; W&B 4-3; Hinds 13-10)
Tube diameter	5	cm						$A$411	Rate of water droplet growth due to condensation for droplet larger than mean free path (B&W 5-4 to 5-6; W&B 4-4; Hinds 13-13)
Air velocity	1	cm/s						$A$429	Droplet evaporation time for water (B&W 5-8; W&B 4-7; Hinds 13-18)
-	-	-						$A$444	Coagulation coefficient, continuum regime (B&W 5-10; W&B 4-9; Hinds 12-9)
Air density =	0.00120479	g/cm^3						$A$455	Coagulation coefficient corrected for free molecular regime (Fuchs, Mechanics of Aerosols Dover 1989 pp 290-293)
Air viscosity =	0.000180711	poise	If Re < 2000 then flow is laminar					$A$473	Time dependent coagulation, monodisperse aerosol (B&W 5-11, 5-13; W&B 4-10, 4-12; Hinds 12-12,12-15)
Reynolds number (Re) =	33.3346		If Re > 4000 then flow is turbulent					$A$490	Coagulation: number concentration and particle volume after a time (B&W 5-11, 5-12; W&B 4-10, 4-11; Hinds 12-12, 12-14 [2nd ed 12-16])
								$A$501	Polydisperse coagulation coefficient--continuum regime (B&W 5-11, 5-12, 5-14; W&B 4-10, 4-11, 4-13)
*	*	*						$A$516	Polydisperse coagulation from Park et al J Aerosol Sci.30:1 3-16 (1999)
								$A$557	Particle size from vibrating orifice generator (B&W 21-2, 21-3; W&B 5-1, 5-2; Hinds 20-3 [2nd ed 21-3])
Air pressure from ideal gas law (B&W 4-3; W&B 3-3)								$A$567	Aerosol droplets from nebulized suspension of particles containing single particles, i.e., no multiplets (B&W 21-1; W&B 5-7)
Temperature	293.15	Kelvin						$A$576	Inlet efficiency for an isoaxial horizontal sharp-edged inlet: aspiration + transmission (B&W 8-8, 8-14, 8-16, 8-18; W&B 6-8, 6-14, 6-16, 6-18, Hinds 10-7)
Gas density	0.001205	g/cm^3	= 1.205 x 10-3 g/cm^3 for air at NTP					$A$602	Aspiration efficiency-all forward angles (B&W 8-20, 8-21, 8-22; W&B 6-20, 6-21, 6-22)
Molecular weight	28.96	g/mole	= 28.96 for air					$A$627	Aspiration efficiency of thin-walled sampler in calm air and low velocity air(Grinshpun, Willeke and Kalatoor, Atm. Environ. 27A(9)1459-1470)
-	-	-						$A$658	Aspiration efficiency of a blunt sampler worn on the body. (B&W 8-31 to 8-34; Tsai, Vincent and Mark. Ann. Occup. Hyg. 40(1) 93-113, 1996
Air pressure =	1.01412e+06	dyne/cm^2						$A$686	Gravitational losses in an inlet (B&W 8-23, 8-24; W&B 6-23, 6-24)
	101.412	kPa						$A$709	Inertial losses in a sharp-edged inlet (B&W 8-25 to 8-29; W&B 6-25 to 6-29)
								$A$733	Sampling criteria in still air (B&W 8-38 to 8-41, 8-43; W&B 6-31 to 6-34; Hinds 10-10,10-12,10-15)
*	*	*						$A$754	Penetration efficiency of an inclined tube under laminar and turbulent flow conditions, gravitational settling (B&W 8-51 to 8-53; W&B 6-37, 6-40)
								$A$778	Particle concentration exiting a tube under turbulent flow conditions (B&W 8-55; W&B 6-41)
Gas molecular velocity (B&W 4-5; W&B 3-5)								$A$796	Diffusion losses in a tube--fraction passing through tube (B&W 56 to 8-60, 19-19 to 19-23; W&B 6-42, 6-43, 6-44, 19-19 to 19-23)
Temperature	293.15	Kelvin						$A$819	Penetration efficiency of a tube under turbulent flow conditions, inertial deposition (B&W 8-61 to 8-65; W&B 6-47 to 6-51)
Molecular weight	28	atomic units						$A$840	Turbulent diffusional losses in a tube (Hinds 7-31, 7-32)
-	-	-						$A$858	Loss in a bent section of circular tubing (B&W 8-66 to 8-68; W&B 6-52, 6-53)
Gas molecular velocity =	47038.2	cm/s						$A$877	Losses in bends of circular cross section tubing (turbulent flow) (B&W 8-68; W&B 6-53), McFarland et al. Environ. Sci. Technol. 31(12) 3371, 1997
								$A$901	Loss at an abrupt contraction in circular tubing (B&W 8-69 to 8-71; W&B 6-54, 17-25)
*	*	*						$A$924	Transport efficiency, turbulent flow, due to thermophoretic losses (B&W 4-51, 6-72 to 8-75)
								$A$951	Particle loss in an enclosed rectangular vessel undergoing uniform stirring (Hinds 3-36)
Molecular mean free path (use constants for appropriate gas) (B&W 4-6; W&B 3-6)								$A$967	Particle loss in an enclosed spherical vessel undergoing uniform stirring
Temperature	293.15	Kelvin						$A$984	ICRP model deposition in respiratory system--average for males, females, and three exercise levels (Hinds 2nd Ed., 11-1 to 11-5)
Pressure	101.3	kPa						$A$995	Hatch-Choate equations for lognormal distributions of spherical particles (B&W 22-17; W&B 9-17, 9-18; Hinds 4-47)
m. f. p. (ref)	0.0674	µm						$A$1009	Filter efficiency (B&W 9-1; W&B 10-1)
Sutherland constant (S)	110.4	Kelvin	Constants for viscosity and mean free path calculation					$A$1019	Single fiber efficiencies (B&W 9-5, 9-8, 9-11, 9-13; W&B 10-5, 10-8, 10-11, 10-13; Hinds 9-13 to 9-33)
-	-	-	T(ref) = 296.15 and 760 mm Hg pressure					$A$1047	Most penetrating size and minimum filter efficiency (B&W 9-17, 9-18; W&B 10-17, 10-18; Hinds 9-34, 9-35)
Molecular mean free path =	6.65323e-06	cm	Gas	µ(ref)	S	m.f.p.(ref)		$A$1062	Pressure drop across a fibrous filter (B&W 9-21; W&B 10-21; Hinds 9-36)
or =	0.0665323	µm	air	183.14	110.4	0.0674		$A$1078	Penetration efficiency through tubular section of open-pore foam. Vincent, Aitken, and Mark, J. Aerosol Sci. 24(7) 929-44. 1993
			Ar	222	141.4	0.0703		$A$1094	Particle motion in an oscillating field (B&W 17-4 to 17-13; W&B 17-4 to 17-13)
*	*	*	He	199.1	73.8	0.1943		$A$1118	Gas velocity in a nozzle under compressible flow (B&W 17-27; W&B 17-27)
			H2	88.41	66.7	0.124		$A$1128	Weber number is the ratio of the inertial to the surface tension forces (W&B 17-32)
Gas viscosity (B&W 4-10; W&B 3-10; Rader, J. Aerosol Sci. 21:2 161-168 )			CH4	108.39	173.7	0.0545		$A$1143	Sonic velocity (W&B 17-34)
Temperature	320	Kelvin	C2H6	93.13	223.2	0.0333		$A$1152	Average angular deflection of a fiber from alignment by an electric field due to Brownian motion (B&W 17-35; W&B 17-35)
Reference temp. (T(ref))	293.15	Kelvin	i-C4H10	75.89	255	0.0193		$A$1162	Relative light scattering intensity as a function of fiber length (B&W 17-36; W&B 17-36)
Reference viscosity (µ(ref))	183.25	micropoise	N2O	145.57	241	0.0439		$A$1171	Limiting electrical mobility of particles passing through a parallel plate mobility analyzer (W&B 18-12)
Sutherland constant (S)	110.4	Kelvin	CO2	147.75	230.5	0.0438		$A$1181	Mean electrical mobility of particles deposited near the end of a cylindrical mobility analyzer (B&W 18-29; W&B 18-13)
-	-	-						$A$1193	Mean electrical mobility of particles exiting a radial mobility analyzer (B&W 18-30)
Viscosity =	195.956	micropoise						$A$1205	Mean electrical mobility of particles passing through the TSI differential mobility analyzer (W&B 18-14)
								$A$1219	Electrostatic force between two particles assuming point charges (W&B 3-48, Hinds 15-11)
								$A$1228	Electric field strength between parallel plates (Hinds 15-12)
*	*	*						$A$1236	Electric field strength between concentric tubes (B&W 18-26; Hinds 15-13)
								$A$1247	Electrical mobility of a charged particle (B&W 4-44, 4-45; W&B 18-8; Hinds 15-21)
Knudsen number (B&W 4-10; W&B 3-7)								$A$1259	Terminal electrostatic drift velocity of a charged particle (B&W 4-44, 4-45; W&B 18-6, 18-7; Hinds 15-22)
Temperature	293.15	Kelvin						$A$1273	Number of charges accumulated by a particle due to diffusion charging (B&W 18-20; W&B 18-1; Hinds 15-24)
Pressure	101.3	kPa						$A$1283	Number of charges accumulated on a particle due to field charging (B&W 18-21, 18-22; W&B 18-2; Hinds 15-25)
m. f. p. (ref)	0.0674	µm						$A$1295	Number of charges accumulated on a particle due to combined diffusion and field charging under moderate conditions (W&B 18-3)
Sutherland constant (S)	110.4	Kelvin						$A$1309	Saturation charge for field charging conditions--Pauthenier's limit (Hinds 15-26)
Particle diameter	0.1	µm						$A$1318	Limiting number of charges on particles (Hinds 15-28)
-	-	-						$A$1326	Rayleigh limit - maximum number of charges on a droplet before it shatters (Hinds 15-29)
Molecular mean free path =	6.65323e-06	cm						$A$1334	Boltzmann distribution - fraction of particles carrying a specific charge (W&B 18-11; Hinds 15-31)
	6.65323e-08	m						$A$1345	Fraction of charge remaining on a particle after exposure to a bipolar ion cloud (Hinds 15-33)
Knudsen number (Kn) =	1.33065							$A$1353	Loss of unipolar particles in a conductive tube due to image forces (Yu and Chandra J. Aerosol Sci. 9:175 175-180 1978)
								$A$1373	Loss of unipolar particles in a conductive tube due to image forces (Yu and Chandra J. Aerosol Sci. 9:175 175-180 1978)
*	*	*						$A$1394	Radial velocity of a conductive fiber in a gradient electric field (B&W 18-50 to 18-52)
								$A$1416	Coincidence loss in a particle counter (B&W 15-30; W&B 15-30)
Air Density compensated for temperature and pressure								$A$1425	Velocity distribution approaching Poiseuille flow in
Temperature	293.15	Kelvin						$A$1440	Saturation ratio as a function of particle size for a solute droplet (Hinds 13-14 [2nd ed 23-17])
Pressure	101.3	kPa						$A$1456	Vapor pressure ratio at ideal solution droplet surface (B&W 19-5; W&B 19-5)
-	-	-						$A$1467	Diffusion losses in a cylindrical tube--fraction passing through tube under laminar flow (B&W 19-20, 19-21; W&B 19-20, 19-21; Hinds 7-28, 7-29)
Air density =	0.00120479	g/cm^3						$A$1486	Diffusion losses in rectangular tube (B&W 19-22, 19-23; W&B 19-22, 19-23; Hinds 7-33, 7-34)
								$A$1505	Diffusion penetration through circular parallel plates (B&W 19-22, 19-23; W&B 19-22, 19-23)
*	*	*						$A$1522	Diffusion losses in an annular tube (B&W 19-25; W&B 19-22, 19-24)
								$A$1541	Diffusional loss in a parallel plate channel--polydisperse aerosol (Lee and Kim AS&T 31:56-65 1999)
Slip Correction Factor (B&W 4-9; W&B 3-9; Hinds 3-22)			Values of alpha for slip correction factor					$A$1568	Diffusional loss in a tubular channel--polydisperse aerosol (Lee and Kim AS&T 31:56-65 1999)
Also from Rader, J. Aerosol Sci. 21(2):161-68 (1990) eqn 8			Gas	alpha				$A$1595	Diffusional penetration through a screen (B&W 19-26 to 19-30; W&B 19-25 to 19-29; Cheng, Yeh and Brinsko, Aerosol Sci. Tech. 4:165, 1985)
Pressure	101.3	kPa	air	1.207				$A$1616	Diffusion losses in a coiled tube (B&W 19-36, 37; W&B 19-35, 36)
Particle diameter	0.01	µm	Ar	1.227				$A$1638	Potential field required to levitate a spherical particle (B&W 20-1; W&B 20-2)
alpha for gas	1.207		He	1.277				$A$1649	Shape factor for agglomerates (B&W 23-38, 23-42, 23-43, 23-44)
mean free path for gas	0.0664	µm	H2	1.141				$A$1659	Aerodynamic diameter of a prolate spheroid and cylinders (B&W 23-46 to 23-50; W&B 25-2 to 25-6)
-	-	-	CH4	1.154				$A$1678	Dilution factor for particles in nebulized suspension (B&W 21-1; W&B 22-1)
S.C.F. (Hinds) =	22.5		C2H6	1.254				$A$1689	Solute particle from vibrating orifice generator (B&W 21-2, 21-3; W&B 22-2, 22-3)
S.C.F. (Rader) =	17.029		i-C4H10	1.186				$A$1701	Flow rate through a venturi meter at standard conditions (W&B 22-6; Lippmann, Air Sampling Instruments, ACGIH 1995 p 145)
S.C.F. (W&B) =	22.9743		N2O	1.207				$A$1716	Flow rate through a critical orifice (B&W 21-7; W&B 22-7): See also Kotrappa et al., Ann. Occup. Hyg. 20:189-194 (1977) for using syringe needles or Zimmernman and Reist Am. Ind. Hyg. Assoc. J. 45:5 340-355 (1984) for using pipet tips
			CO2	1.208				$A$1729	Air velocity from Bernoulli's theorem -Pitot tube-(W&B 22-12; Lippmann in Air Sampling Instruments ACGIH 1989 p. 80)
*	*	*						$A$1739	Pressure drop in a length of smooth cylindrical tube (Bird, Stewart and Lightfoot. Transport Phenomena. pp182-7)
								$A$1756	Aerosol mass concentration (assuming spherical particles)
Diffusion coefficient (B&W 4-12; W&B 3-12; Hinds 2-35, 7-7), mechanical mobility (B&W 4-14; W&B 3-14; Hinds 3-16) and mean thermal velocity (Hinds 7-10)
Temperature	293.15	Kelvin
Pressure	101.3	kPa
Molecular weight	28.96	g/mole	= 28.96 for air
Particle/molecule diameter	4	µm						Conversion Factors
Particle density	1	g/cm^3
-	-	-						Length
Air viscosity =	0.000180711	poise
Slip correction factor =	1.04148							1 micrometer (µm) = 10^-6 m = 10^-4 cm = 10^-3 mm = 10E3 nm = 10^4 Å = 3.937 x 10^-5 in. = 3.281 x 10^-6 ft.
Diffusion coefficient =	1.51005e-09	cm^2/s	molecular range					1 nanometer (nm) = 10^-3 µm = 10^-9 m
Diffusion coefficient =	6.18451e-08	cm^2/s	particle range					1 Ångstrom (Å) = 10^-4 µm = 10^-10 m
Mechanical mobility =	1.52875e+06	cm/(dyne*s)						1 inch (in.) = 2.540 cm
Mean thermal velocity =	0.0554454	cm/s						1 foot (ft.) = 12 in. = 0.3048 m
*	*	*						Volume
Root mean square Brownian displacement (Hinds 7-18)								1 µm^3 = 10^-15 l = 10^-18 m^3 = 6.102*10^-14 in.^3 = 3.531*10^-17 ft.^3
Temperature	293.15	Kelvin						1 liter (l) = 10^15 µm3 = 10^-3 m3 = 61.02 in.^3 = 3.531 x 10^-3 ft.^3
Pressure	101.3	kPa						1 m^3 = 10^18 µm3 = 10^3 l = 6.102 x 10^4 in.^3 = 35.31 ft.^3
Particle diameter	0.01	µm						1 in.^3 = 5.787*10^4 ft.^3 = 1.639*10^3 µm^3 = 1.639*10^-2 l = 1.639*10^-5 m^3
Time	100	s						1 ft.^3 = 1.728*10^3 in.^3 = 2.832*10^16 µm^3 = 28.32 l = 2.832*10^-2 m^3
-	-	-
Air viscosity =	0.000180711	poise						Force
Slip correction factor =	22.4476
Diffusion coefficient =	0.000533192	cm^2/s						1 dyne = 10^-5 N = 2.248 *10^-6 lb = 1.021*10^-3 g
R.m.s. displacement =	0.326555	cm						1 Newton (N) = 10^5 dyne = 0.2248 lb = 102 g
								1 pound (lb) = 4.448*10^5 dynes = 4.448 N = 453.6 g
*	*	*						1 gram (g) force = 980.7 dyne = 9.807*10^-3 N = 2.205*10^-3 lb
								1 grain (gr) = 63.55 dynes
Peclet Number (B&W 4-16; W&B 3-16)								1 poundal = 1.383*10^4 dynes
Temperature	293.15	Kelvin
Pressure	101.3	kPa						Temperature
Particle diameter	0.01	µm
Collecting surface dimension	0.001	cm						degrees Celsius (°C) = T K - 273.16 = 5/9 (T °F -32)
gas velocity	10	cm/s						degrees Kelvin (K) = T °C + 273.16 = 5/9 (T °F + 459.69)
-	-	-						degrees Fahrenheit (°F) = 1.8 T °C + 32 = 1.8 T K - 459.69
Air viscosity =	0.000180711	poise						degrees Rankine (R) = T °F + 459.69
Slip correction factor =	22.4476							where T is temperature in the indicated units
Diffusion coefficient =	0.000533192	cm^2/s
Peclet number (Pe) =	18.755							Pressure
*	*	*						1 atmosphere (atm) = 1.013*10^6 dyne/cm^2 = 1.013*10^5 N/m^2 = 14.70 lb/in.^2 = 760 mm Hg = 406.8 in. H2O = 1.013*10^5 Pa = 101.3 kPa
								1 dyne/cm^2 = 9.869*10^-7 atm = 0.1 N/m^2 = 1.450*10^-5 lb/in.2 = 7.501*10^-4 mm Hg = 4.015*10^-4 in. H2O
Schmidt Number (B&W 4-17; W&B 3-17)								1 inch of water (in. H2O) (at 4 °C) = 2.458*10^-3 atm = 2491 dyne/cm^2 = 249.1 N/m^2 = 3.613*10^-2 lb/in.^2 = 1.868 mm Hg
Temperature	293.15	Kelvin						1 mm of mercury (mm Hg) (at 0 °C) = 1.316*10^-3 atm = 1.333*10^3 dyne/cm^2 = 1.333*10^2 N/m^2 = 0.535 in. H2O = 1.934*10^-2 lb/in^2
Pressure	101.3	kPa						1 Pascal (Pa) = 10 dyne cm^2 = 1 N/m^2
Particle diameter	0.01	µm						1 torr = 1 mm Hg
gas velocity	10	cm/s
-	-	-						Viscosity
Air density =	0.00120479	g/cm^3
Air viscosity =	0.000180711	poise						1 poise (P) = 1 g/cm.s = 1 dyne.s/cm^2 = 0.1 Pa.s
Slip correction factor =	22.4476
Diffusion coeff. =	0.000533192	cm^2/s
Schmidt number (Sc) =	281.314
								Electrical units
*	*	*
								1 ampere (amp) = 2.998*10^9 statamp
Drag force on a particle (B&W 4-22; W&B 3-22; Hinds 3-18)								1 statampere (statamp) = 3.336*10^-10 amp
Temperature	293.15	Kelvin						1 volt (V) = 3.336*10^-3 statV
Pressure	101.3	kPa						1 statvolt (statV) = 299.8 V
Particle diameter	3	µm						1 farad (F) = 10^6 µF = 8.987 statF
Particle velocity relative to air	10	cm/s						1 statfarad (statF) = 1.113*10^-12 F
Dynamic shape factor	1							1 ohm = 1.113*10^-12 statohm
-	-	-						1 statohm = 8.987*10^11 ohm
Air viscosity =	0.000180711	poise
Slip correction factor =	1.05531							Commonly Used Constants
Drag force on particle =	4.84169e-06	dynes
								Boltzmann's constant	k	1.381*10^-16 dyne.cm/K
*	*	*						Avogadro's number	N(a)	6.022*10^23 molecules/mole
								gas constant	R	8.314*10^7 dyne.cm/mole.K, 82.06 cm^3.atm/mole.K
Drag coefficient of a sphere (B&W 4-19, 23, 24; W&B 3-19, 23, 24)								Stefan-Boltzmann constant	s	5.670*10^-5 dyne/cm.s.K^4
Temperature	293.15	Kelvin						elementary charge	e	1.602*10^-19 C, 4.803*10^-10 statC
Pressure	101.3	kPa						permittivity of free space	e(0)	1 electrostatic unit, 8.854*10^-12 F/m
Particle diameter	5	µm						speed of light in vacuum	c	2.998*10^10 cm/s
Particle velocity	100	cm/s						gravitational acceleration	g	980.7 cm/s^2
-	-	-
Air density =	0.00120479	g/cm^3						Air at 20 °C and 1 atm (NTP)
Air viscosity =	0.000180711	poise
Reynolds number =	0.333346							density	1.205*10^-3 g/cm^3 = 1.205 g/L = 0.075lb/ft.^3
Drag coefficient =	74.1957							viscosity	1.832*10^-4 P = 1.832*10^-5 Pa.s
								mean free path	0.0665 µm
*	*	*						average molecular weight	28.96 g/mole
								specific heat ratio	1.4
Particle settling velocity in Stokes regime (B&W 4-28; W&B 3-28; Hinds 3-21)								diffusion coefficient	0.19 cm^2/s
Temperature	293.15	Kelvin
Pressure	101.3	kPa
Particle diameter	40	µm						Water at 20 °C
Particle density	1	g/cm^3
-	-	-						viscosity	0.01002 dyne.s/cm^2
Air density =	0.00120479	g/cm^3
Air viscosity =	0.000180711	poise						surface tension	72.75 dyne/cm
Slip correction factor =	1.00415							vapor pressure	17.54 mm Hg = 2.338 kPa
Settling velocity =	4.8454	cm/s
Reynolds number =	0.129216		Large Re, settling velocity only accurate to within about 10%; see alternate calculation below					Water Vapor at 20 °C
*	*	*						Diffusion coefficient	0.24 cm^2/s
								Density	0.75.10^-3 g/cm^3
Aerodynamic diameter from physical diameter of a particle (doesn't take slip correction or shape factor into account)
(Hinds 3-28)
Particle diameter	5	µm
Particle density	2	g/cm^3
-	-	-
Aerodynamic diameter =	7.07107	µm
*	*	*
Physical diameter from aerodynamic diameter (Carpenter and Barr, Am. Ind. Hyg. Assoc. J. 44(4) 268)
NOTE: Use iteration so that answer converges.
Pressure	101.3	kPA
Aerodynamic diameter	7	µm
Particle density	2	g/cm^3
-	-	-
Slip correction factor =	1.00332
-intermediate number-	7		Should be close to aerodynamic diameter above
Physical diameter =	4.94155	µm
*	*	*
Settling velocity at high Re (B&W 4-33; W&B 3-33)
NOTE: Use iteration so that answer converges.
Temperature	293.15	Kelvin
Pressure	101.3	kPa
Particle diameter	20	µm
Particle density	2.2	g/cm^3
Particle shape factor	1
-	-	-
Air density =	0.00120479	g/cm^3
Air viscosity =	0.000180711	poise
Reynolds number =	0.0356702
Slip correction factor =	1.0083
Drag coefficient =	672.831
Settling velocity =	2.67516	cm/s
*	*	*
Stopping distance, relaxation time for a moving particle (B&W 4-34, 36; W&B 3-34, 3-36; Hinds 5-19, 20, 21)
Temperature	293.15	Kelvin
Pressure	101.3	kPa
Particle diameter	10	µm
Particle velocity	30	cm/s
Particle density	1	g/cm^3
-	-	-
Air density =	0.00120479	g/cm^3
Air viscosity =	0.000180711	poise
Reynolds number =	0.200008
Slip correction factor =	1.01659
Stopping distance =	0.00937586	cm
Relaxation time =	0.000312529	s
*	*	*
Stopping distance at higher Re (B&W 4-37; W&B 3-37)
Temperature	293.15	Kelvin
Pressure	101.3	kPa
Particle diameter	20	µm
Particle density	1	g/cm^3
Initial particle velocity	100	cm/s
-	-	-
Air density =	0.00120479	g/cm^3
Air viscosity =	0.000180711	poise
Reynolds number =	1.33338
Stopping distance =	0.109933	cm
*	*	*
Stokes Number (B&W 4-39; W&B 3-39; Hinds eqn 5-24)
Temperature	293.15	Kelvin
Pressure	101.3	kPa
Particle diameter	4.8	µm
Jet velocity	339.531	cm/s
Jet diameter	0.25	cm
Particle density	1	g/cm^3
-	-	-
Air density =	0.00120479	g/cm^3
Air viscosity =	0.000180711	poise	If Re < 1500, then may have gravitational effects on cut point
Nozzle Reynolds number =	565.906		If Re > 4000 then flow is turbulent
Froude Number =	470.535		Ratio of inertial to gravitational force; if Fr > 470, results accurate to within 15% (Huang & Tsai, 2001, J. Aerosol Sci. 32:375-87)
Slip correction factor =	1.03457
Stokes number =	0.199046		50% cut point for rectangular jet at 0.83
sqrt(Stokes number) =	0.446146	------>	50% cut point for round jet at 0.47
*	*	*
Particle velocity in electric field (B&W 4-43; W&B 3-43; Hinds 15-16)
Temperature	293.15	Kelvin
Pressure	101.3	kPa
Particle diameter	10	µm
No. charges on particle	10
Electric field	1	statV/cm
-	-	-
Air viscosity =	0.000180711	poise
Slip correction factor =	1.01659
Drift velocity =	0.00286684	cm/s
*	*	*
Thermophoretic velocity (B&W 4-51; W&B 3-51; Hinds 2nd ed. 8-6)
Temperature of particle	293.15	Kelvin		Thermal conductivities		(cal/cm s K)
Pressure	101.3	kPa		Stearic Acid	0.0003	Magnesium oxide	0.0003
Particle diameter	3	µm		Sodium chloride	0.016	Castor Oil	0.00043
Particle thermal conductivity	0.016	cal/cm*s*K		Iron	0.16	Quartz	0.023
Thermal gradient	400	K/cm		Mercury	0.02	Fused Silica	0.0024
-	-	-		Asbestos	0.00019	Glycerol	0.00064
Air density =	0.00120479	g/cm^3		Carbon	0.01	Castor Oil	0.00043
Air viscosity =	0.000180711	poise		Sodium fluorescein	0.00103	Paraffin Oil	0.0003
Mean free path =	6.65323e-06	m		Granite	0.005	Clay	0.0017
Slip correction factor =	1.05531			Glass	0.002	air (293 K)	6.2e-05
Thermal conductivity of air =	0.000145672
H =	0.0744369
Thermophoretic velocity =	-0.0241159	cm/s	for d>mean free path
*	*	*
Thermophoretic velocity (B&W 8-75; Talbot, L., Cheng, R. K., Schefer, R. W., and Willis, D. R., 1980, J. Fluid Mech. 101:737-758)
Temperature of particle	293.15	Kelvin
Pressure	101.3	kPa
Particle diameter	0.1	µm
Particle thermal conductivity	0.016	cal/cm*s*K
Thermal gradient	400	K/cm
C(thermal slip)	1.17
C(momentum exchange)	1.14
C(temperature jump)	2.18
-	-	-
Air density =	0.00120479	g/cm^3
Air viscosity =	0.000180711	poise
Mean free path =	6.65323e-06	cm
Slip correction factor =	2.88844
Thermophoretic velocity =	-0.106306	cm/s
*	*	*
Saturation vapor pressure of some liquids (B&W W&B 4-1, 19-1, 19-2; Hinds 13.2)
Temperature	293.15	Kelvin		Fluid	a	b	c
a	8.108			Water	8.108	1750	38
b	1750			Methanol	7.879	1233	45
c	38			Ethanol	8.045	1554	50.2
-	-	-		n-butanol*		46.78	9.136
Saturation v.p. =	17.7537	mm Hg	for 273 to 330 K	Dibutyl phthalate	16.27	5099	109
=	23665.7	dyne/cm^2	some compounds, e.g. n-butanol use a different equation (no "a" coefficient)
*	*	*
Saturation vapor pressure of water (Hinds 2nd ed. 13.2)
Temperature	274.2	Kelvin
-	-	-
Saturation v.p. =	4.92937	mm Hg	for 273 to 373 K
*	*	*
Kelvin diameter is the diameter of a drop that neither shrinks nor grows at a specific saturation vapor pressure ratio (W&B 4-2, 19-3; Hinds eqn 13.5)
Temperature	274.15	Kelvin
Liquid surface tension	72.7	dyne/cm	surface tension of water is 72.7 dyne/cm at 20°C
Molecular weight	18	grams/mole
Liquid density	1	g/cm^3
Saturation v.p. ratio	1.011
-	-	-
Kelvin diameter =	0.210021	µm
*	*	*
Saturation vapor pressure ratio of a droplet at Kelvin diameter (W&B 4-2)
Temperature	293.15	Kelvin
Liquid surface tension	72.7	dyne/cm	surface tension of water is 72.7 dyne/cm at 20°C
Molecular weight	66	grams/mole
Liquid density	1.5	g/cm^3
Droplet diameter	0.10667	µm
-	-	-
Saturation v.p. ratio =	1.05047
*	*	*
Droplet surface temperature of water (Hinds 2nd ed 13-15)
Ambient temperature	293.15	K
Saturation ratio of air	1.1
-	-	-
Droplet temperature =	294.322	K
*	*	*
Rate of droplet growth due to condensation for droplet smaller than mean free path (B&W 5-3; W&B 4-3; Hinds 13-10)
Temperature	293.15	Kelvin
Vapor molecular weight	18	g/mole
Liquid surface tension	72.75	dyn/cm
Initial particle diameter	0.01	µm
Particle density	1	g/cm^3
Saturation ratio	1.05
-	-	-
Saturation vapor pressure =	17.4983	mm Hg
Partial press. at drop surface =	21.6959	mm Hg
Rate of particle growth =	61.0959	µm/s
*	*	*
Rate of water droplet growth due to condensation for droplet larger than mean free path (B&W 5-4 to 5-6; W&B 4-4; Hinds 13-13)
Temperature	293.15	Kelvin
Pressure	101.3	kPa
Vapor diffusion coefficient	0.24	cm^2/s
Vapor molecular weight	18	g/mole
Initial particle diameter	5	µm
Particle density	1	g/cm^3
Saturation ratio	1.04
-	-	-
Saturation vapor pressure =	17.4983	mm Hg
Drop surface temperature =	293.624	K
Partial press. at drop surface =	18.0185	mm Hg
Molecular mean free path =	0.0665323	µm
Fuchs correction (f) =	0.981042
Rate of particle growth =	3.87359	µm/s
*	*	*
Droplet evaporation time for water (B&W 5-8; W&B 4-7; Hinds 13-18)
Temperature	293.15	Kelvin
Vapor diffusion coefficient	0.24	cm^2/s
Vapor molecular weight	18	g/mole
Saturation ratio	0
Initial particle diameter	20	µm
Particle density	1	g/cm^3
-	-	-
Saturation vapor pressure =	17.4983	mm Hg
Temperature at drop surface =	278.36	K
Vapor press. at drop surface =	6.6218	mm Hg
Time to droplet evaporation =	0.303457	s	Accurate for 10 to 50 mm droplets
*	*	*
Coagulation coefficient, continuum regime (B&W 5-10; W&B 4-9; Hinds 12-9)
Temperature	293.15	Kelvin
Pressure	101.3	kPA
Particle diameter	0.2	µm
-	-	-
Air viscosity =	0.000180711	poise
Slip correction factor =	1.8794
Coagulation coefficient =	5.60972e-10	cm^3/s	Needs Fuchs correction for particle diameter <0.1 µm
*	*	*
Coagulation coefficient corrected for free molecular regime (Fuchs, Mechanics of Aerosols 290-293)
Temperature	293.15	Kelvin
Pressure	101.3	kPA
Particle diameter	0.004	µm
Particle density	1	g/cm^3
-	-	-
Air viscosity =	0.000180711	poise
Slip correction factor =	55.2419
Mean free path =	0.000665323	cm
particle mean free path =	4.76428e-06	cm
particle time constant =	2.71726e-13	s
d =	6.4702e-06	cm
b =	0.0377115
Diffusion coefficient =	0.00328037	cm^2/s
Coagulation coefficient =	6.21821e-10	cm^3/s
*	*	*
Time dependent coagulation, monodisperse aerosol (B&W 5-11, 5-13; W&B 4-10, 4-12; Hinds 12-12,12-15)
Temperature	293.15	Kelvin
Pressure	101.3	kPA
Particle diameter	0.25	µm
Initial concentration	1000000	particle/cm^3
Time	100	s
-	-	-
Air viscosity =	0.000180711	poise
Slip correction factor =	1.68994
Coagulation coefficient =	5.04423e-10	cm^3/s
Conc'n at time (t) =	951980	particle/cm^3
Particle size at time (t) =	0.254135	µm
Time to half conc'n =	33.041	min
Time to double size =	3.85479	hours
*	*	*
Coagulation: number concentration and particle volume after a time (B&W 5-11, 5-12; W&B 4-10, 4-11; Hinds 12-12, 12-14 [2nd ed 12-16])
Initial number concentration	10000000	particle/cm^3
Coagulation coefficient	5.6e-10
Initial particle size	0.2	µm
Time	120	s
-	-	-
Final particle concentration =	5.98086e+06	particle/cm^3
Final particle size =	0.237379	µm
*	*	*
Polydisperse coagulation coefficient--continuum regime (B&W 5-11, 5-12, 5-14; W&B 4-10, 4-11, 4-13)
Temperature	293.15	Kelvin
Particle count median diameter	0.2	µm
Geometric standard deviation	2
Initial number concentration	10000000	particle/cm^3
Coagulation time period	120	s
-	-	-
Air viscosity =	0.000180711	poise
Z =	0.480453		intermediate number
Average coagulation coefficient =	9.59052e-10	cm^3/s	Note: good only for modest changes in particle size
Final number concentration =	4.6493e+06	particle/cm^3
Final diameter =	0.258167	µm
*	*	*
Polydisperse coagulation from Park et al J Aerosol Sci.30:1 3-16 (1999)
NOTE: Use iteration so that answer converges.
This calculation may take several hundred iterations to converge. Don't change values more than a factor of 100 to prevent blowup of result.
Decrease iteration inertia to increase convergence rate. Increase inertia if solution oscillates, especially at small N/N(0)
Temperature	293.15	degrees Kelvin
Pressure	101.3	Kilopascals
Mean free path (reference)	0.0674	µm
Sutherland constant (S)	110.4	degrees Kelvin
Particle volume mean diameter	0.0102	µm
Particle density	1.5	g/cm^3
Geometric standard deviation	1
Initial number concentration	100000	particle/cm^3
Caogulation time	100	s
Iteration inertia	1		Range: 0.1-1000
-	-	-
Viscosity =	0.000180711	poise
Molecular mean free path =	0.0665323	µm
Knudsen number(Kn(0)) =	13.0456
K(c0) =	1.49351e-10
Dimensionless time =	0.00149351
v(g0) =	5.55647e-19	cm^3
Zo =	0
p =	2
q =	46.5989
H =	4
b(0) =	0.707174
Kfm =	3.1695e-07
Kco =	1.49351e-10
s =	0.0918617
Z(inf) =	0.0770794
Z(inf,fm) =	0.0922953
d =	1.10046
intermediate number =	0.99274
t' =	0.00149351
Geometric Standard deviation =	1.03155
Final volume mean diameter =	0.01021	µm
N/N(0) =	0.99274
Final Concentration =	99274	particles/cm^3
*	*	*
Particle size from vibrating orifice generator (B&W 21-2, 21-3; W&B 5-1, 5-2; Hinds 20-3 [2nd ed 21-3])
Solution flow rate	0.2	cm^3/min
Orifice vibration frequency	118	kHz
Solution concentration (Vol/Vol)	0.00063
-	-	-
Generator droplet size =	37.7862	µm
Final particle diameter =	3.23926	µm
*	*	*
Aerosol droplets from nebulized suspension of particles containing single particles, i.e., no multiplets (B&W 21-1; W&B 5-7)
Vol. med. diam. of droplet distribution	3	µm
Sigma (g) of droplet distribution	2
Ratio of singlets	0.95	i.e., droplets containing singlets/droplets containing particles including singlets and multiplets
-	-	-
Concentration of suspension =	2.12451e+09	particle/cm^3
*	*	*
Inlet efficiency for an isoaxial horizontal sharp-edged inlet: aspiration + transmission (B&W 8-8, 8-14, 8-16, 8-18; W&B 6-8, 6-14, 6-16, 6-18, Hinds 10-7)
Temperature	293.15	Kelvin
Pressure	101.3	kPa
Particle diameter	15	µm
Particle density	1	g/cm^3
Inlet diameter	1.27	cm
Inlet length	10	cm
Air velocity in inlet (Vi)	5	cm/s
Velocity ratio (Vw/Vi)	15		R is 1 for isokinetic, > 1 for subisokinetic
-	-	-
Air density =	0.00120479	g/cm^3
Air viscosity =	0.000180711	poise
Flow Reynolds number =	42.3349
Slip correction factor =	1.01106
Settling velocity =	0.686076	cm/s
Relaxation time =	0.000699364	s
Stokes number =	0.041301
Aspiration efficiency =	2.08845	Belyaev & Levin
Gravitational parameter =	1.08043
Gravitational efficiency =	0.484051
Inertial transm. efficiency =	0.709118
Vena contracta efficiency =	1
Isoaxial inlet efficiency =	0.71686
*	*	*
Aspiration efficiency-all forward angles (B&W 8-20, 8-21, 8-22; W&B 6-20, 6-21, 6-22)
Hangal and Willeke Eviron. Sci. Tech. 24:688-691 (1990)
Temperature	293.15	Kelvin
Pressure	101.3	kPa
Particle diameter	10	µm
Particle density	1	g/cm^3
Inlet diameter	2.5	cm
Sampling angle	46	degrees	between 0 to 90°
Air velocity in inlet (Vi)	34	cm/s
Velocity ratio (Vw/Vi)	5		R is 1 for isokinetic, > 1 for subisokinetic
-	-	-
Air density =	0.00120479	g/cm^3
Air viscosity =	0.000180711	poise
Flow Reynolds number =	566.688
Slip correction factor =	1.01659
Settling velocity =	0.306591	cm/s
Stokes number =	0.021252
-intermediate number-	0.0584662
inertial parameter =	0.535934
Aspiration efficiency =	2.32552		valid for 45<angle<90; 1.25<R<6.25; 0.003<St<0.2
inertial parameter =	0.0262971		Overlapping equations 45<angle<60--check validity conditions
Aspiration efficiency =	1.06504		valid for 0°<angle<60°, 0.01<St<6
*	*	*
Aspiration efficiency of thin-walled sampler in calm air and low velocity air(Grinshpun, Willeke and Kalatoor, Atm. Environ. 27A(9)1459-1470)
Temperature	293.15	Kelvin
Pressure	101.3	kPa
Particle diameter	3	µm
Particle density	1	g/cm^3
Tube diameter	2.5	cm
Angle from vertical	0	degrees from vertical (0°-90°)
Angle relative to external wind	0	degrees (0°-90°)
Relative flow	1		1 if inlet faces wind; -1 if turned away from wind (U0)
Mean inlet flow velocity (U)	6.79061	cm/s
Velocity ratio (R=U0/U)	2
-	-	-
Air density =	0.00120479	g/cm^3
Air viscosity =	0.000180711	poise
Flow Reynolds number =	113.181
Slip correction factor =	1.05531
Settling velocity =	0.028644	cm/s
Wind Stokes number(w)=	0.000158622
Inlet Stokes number(i)=	7.9392e-05
Aspiration efficiency =	1.00422		for calm air, Stk(i) -->0
Aspiration efficiency =	0.00421818		for calm air, Stk(i) -->8
Calm air aspiration efficiency =	1.00405		for calm air, Stk(i) intermediate range
St(i,theta) =	7.9392e-05
beta =	7.70365e-05
delta =	0.00422263
E(a,mov) =	1.00008		modified Durham & Lundgren eqn.
E(a,calm) =	1.00405
Aspiration efficiency =	1.00219
*	*	*
Aspiration efficiency of a blunt sampler worn on the body. (B&W 8-31 to 8-34; Tsai, Vincent and Mark. Ann. Occup. Hyg. 40(1) 93-113, 1996
Temperature	293.15	Kelvin
Pressure	101.3	kPa
Particle diameter	10	µm
Particle density	1	g/cm^3
Inlet diameter	0.3	cm
Sampler diameter	3	cm
Air velocity in Inlet (U)	10	cm/s
Velocity ratio (R=U0/U)	4
-	-	-
Air viscosity =	0.000180711	poise
Slip correction factor =	1.01659
Stokes number =	0.0416705
r =	0.1
Phi =	0.0025
St1 =	0.0307031
alpha1 =	0.0076173
A1 =	1.04851
St2 =	0.00565556
alpha2 =	0.0328197
A2 =	0.984998
Aspiration Efficiency (0) =	1.03278		forward sampling
Aspiration Efficiency (pi/2) =	0.300322		right angle sampling
Aspiration Efficiency (pi) =	0.83438		180 ° sampling
Aspiration Efficiency (average) =	0.874472		direction averaged sampling
*	*	*
Gravitational losses in an inlet (B&W 8-23, 8-24; W&B 6-23, 6-24)
Temperature	293.15	Kelvin
Pressure	101.3	kPa
Particle diameter	15	µm
Particle density	1	g/cm^3
Inlet diameter	1.27	cm
Inlet length	100	cm
Sampling angle (theta)	45	degrees	keep between 0 to 90°
Air velocity in Inlet (U)	3947.05	cm/s
Velocity ratio (R=U0/U)	1.5		R is 1 for isokinetic, > 1 for subisokinetic, < 1 for superisokinetic
-	-	-
Air density =	0.00120479	g/cm^3
Air viscosity =	0.000180711	poise
Flow Reynolds number =	33419.6
Slip correction factor =	1.01106
Settling velocity =	0.686076	cm/s
Stokes number =	3.26034
Gravitational dep. parameter =	0.0136866
K(theta) =	0.0131378
Fraction penetrating =	0.83328
*	*	*
Inertial losses in a sharp-edged inlet (B&W 8-25 to 8-29; W&B 6-25 to 6-29)
Temperature	293.15	Kelvin
Pressure	101.3	kPa
Particle diameter	10	µm
Particle density	1	g/cm^3
Inlet diameter	0.3	cm
Sampling angle (theta)	90	degrees
Air flow direction into inlet	down	(up or down)
Air velocity in Inlet (U)	10	cm/s
Velocity ratio (R=U0/U)	4		R is 1 for isokinetic, > 1 for subisokinetic, < 1 for superisokinetic
-	-	-
Air density =	0.00120479	g/cm^3
Air viscosity =	0.000180711	poise
Flow Reynolds number =	20.0008
Slip correction factor =	1.01659
Settling velocity =	0.306591	cm/s
Stokes number =	0.0416705
I(vena contracta) =	0
(alpha) =	-9.83282e-39
I(wall impaction) =	0.058931
Inertial transmission efficiency =	0.770693
*	*	*
Sampling criteria in still air (B&W 8-38 to 8-41, 8-43; W&B 6-31 to 6-34; Hinds 10-10,10-12,10-15)
Temperature	293.15	Kelvin
Pressure	101.3	kPa
Particle diameter	15	µm
Particle velocity	9.99908	cm/s
Sampler diameter	3.2575	cm
Particle density	1	g/cm^3
-	-	-
Air density =	0.00120479	g/cm^3
Air viscosity =	0.000180711	poise
Reynolds number =	0.0999946
Slip correction factor =	1.01106
Relaxation time =	0.000699364	s
Flow rate =	83.3333	cm^3/s or	5	L/min
Davies criteria (settling)=	2.48719	cm diameter inlet for unbiased sampling
Davies criteria (inertia)=	1.66765	cm diameter inlet for unbiased sampling
Agarwal/Liu criteria =	0.00959633	cm diameter inlet for less than 10% bias
Based on Grinshpun et al. =	1.02022	cm largest diameter inlet for unbiased sampling (B&W 8-43)
*	*	*
Penetration efficiency of an inclined tube under laminar and turbulent flow conditions, gravitational settling (B&W 8-51 to 8-53; W&B 6-37, 6-40)
Temperature	293.15	degrees Kelvin
Pressure	101.3	Kilopascals
Particle diameter	10	µm
Particle density	1	g/cm^3
Tube diameter	2.5	cm
Tube length	5	cm
Incline angle (0-90)	60	degrees from horizontal
Mean flow velocity	1.69765	cm/s
-	-	-
Air density =	0.00120479	g/cm^3
Air viscosity =	0.000180711	poise
Flow Reynolds number =	28.2953		-laminar-
Slip correction factor =	1.01659
Settling velocity =	0.306591	cm/s
This value must be << 1 -->	0.156401
-intermediate number (k)-	0.135448
-intermediate number-	0.539328
-intermediate number-	0.78921
Fraction penetrating =	0.78921		for laminar flow
Fraction penetrating =	0.794579		for turbulent flow
*	*	*
Particle concentration exiting a tube under turbulent flow conditions (B&W 8-55; W&B 6-41)
Temperature	293.15	Kelvin
Pressure	101.3	kPa
Particle diameter	5	µm
Particle density	1	g/cm^3
Tube diameter	10	cm
Tube length	100	cm
Incline angle (0-90)	45	degrees
Mean flow velocity	5	cm/s
Initial particle concentration	100	particles/cm^3
-	-	-
Air viscosity =	0.000180711	poise
Slip correction factor =	1.03319
Settling velocity =	0.0778987	cm/s
Outlet concentration =	86.9126	particles/cm^3
*	*	*
Diffusion losses in a tube--fraction passing through tube (B&W 56 to 8-60, 19-19 to 19-23; W&B 6-42, 6-43, 6-44, 19-19 to 19-23)
Temperature	293.15	Kelvin
Pressure	101.3	kPa
Particle diameter	0.001	µm
Tube diameter	0.081	cm
Tube length	5	cm
Air flow rate	5	cm^3/s
-	-	-
Air density =	0.00120479	g/cm^3
Air viscosity =	0.000180711	poise
Slip correction factor =	219.261
Diffusion coeff. =	0.0520805	cm^2/s
Reynolds number =	523.987
Schmidt number =	2.88005
Sherwood number =	4.88152		for laminar flow (W&B 6-43)		????
Sherwood number =	4.04907		for turbulent flow (W&B 6-45)
µ =	0.163616		dimensionless diffusion parameter
Fraction penetrating =	0.452804		laminar flow from Gormley and Kennedy (W&B 6-46)
Fraction penetrating =	0.449917		laminar flow (W&B 6-42, 6-43)
Fraction penetrating =	0.515566		turbulent flow (W&B 6-42, 6-45)
*	*	*
Penetration efficiency of a tube under turbulent flow conditions, inertial deposition (B&W 8-61 to 8-65; W&B 6-47 to 6-51)
Temperature	293.15	Kelvin
Pressure	101.3	kPa
Particle diameter	15	µm
Particle density	1	g/cm^3
Tube diameter	1.27	cm
Tube length	100	cm
Mean flow velocity	657.842	cm/s
-	-	-
Air density =	0.00120479	g/cm^3
Air viscosity =	0.000180711	poise
Flow Reynolds number =	5569.94		-turbulent-
Slip correction factor =	1.01106
Stokes number =	0.36226
tau+ =	9.22584
V+ =	0.0510696
V(t) =	2.2724	cm/s
Inertial penetration efficiency =	0.336897
*	*	*
Turbulent diffusional losses in a tube (Hinds 7-31, 7-32)
Temperature	293.15	Kelvin
Pressure	101.3	kPa
Particle diameter	0.1	µm
Tube width	1	cm
Tube length	10	cm
Air velocity	0.05	cm/s
-	-	-
Air density =	0.00120479	grams/cm^3
Air viscosity =	0.000180711	poise
Slip correction factor =	2.88844
Diffusion coefficient =	6.86082e-06	cm^2/s
Reynolds number =	0.333346
Deposition velocity =	3.36646e-06	cm/s
Fraction penetrating =	0.99731
*	*	*
Loss in a bent section of circular tubing (B&W 8-66 to 8-68; W&B 6-52, 6-53)
Temperature	293.15	Kelvin
Pressure	101.3	kPa
Particle Diameter	3.5	µm
Particle Density	1	g/cm^3
Tube air velocity	625	cm/s
Tube diameter	0.25	cm
Angle of bend	90	degrees
-	-	-
Air density =	0.00120479	g/cm^3
Air Viscosity =	0.000180711	poise
Slip correction factor =	1.04741
Stokes number =	0.0986132		If Re < 2000 then flow is laminar
Reynolds number =	1041.71		If Re > 4000 then flow is turbulent
Fraction penetrating =	0.845099		for laminar flow (W&B 6-52)		????
Fraction penetrating =	0.645787		for turbulent flow (W&B 6-53)
*	*	*
Losses in bends of circular cross section tubing (turbulent flow) (B&W 8-68; W&B 6-53), McFarland et al. Environ. Sci. Technol. 31(12) 3371, 1997
Temperature	293.15	Kelvin
Pressure	101.3	kPa
Particle diameter	20	µm
Particle density	1	g/cm^3
Flow rate	1666.67	cm^3/s
Tube bend angle	90	degrees
Tube bend radius	7	cm
Tube diameter	2.5	cm
-	-	-
Air viscosity =	0.000180711	poise
Air density =	0.00120479	g/cm^3
Slip correction factor =	1.0083
Kinematic viscosity =	0.149994	cm^2
Mean axial velocity =	339.531	cm/s
Reynolds number =	5659.06		--turbulent flow
Stokes number =	0.336791		(based on tube radius)
Fractional penetration =	0.473916		(W&B 6-53, based on tube radius))
Percent penetration =	47.3916		(W&B 6-53, based on tube diameter))
Percent penetration =	47.3882		Pui, Romay-Novas, Liu, 1987, Aerosol Sci. Technol. 7, 301
Percent penetration =	71.0109		McFarland et al. (error in reference eq'n 13d corrected: 0.132 --> 0.0132)
*	*	*
Loss at an abrupt contraction in circular tubing (B&W 8-69 to 8-71; W&B 6-54, 17-25)
Temperature	293.15	Kelvin
Pressure	101.3	kPa
Particle diameter	3	µm
Particle density	1	g/cm^3
Tube air velocity	1000	cm/s
Tube diameter	0.25	cm
Contraction diameter	0.125	cm
Contraction angle	90	degrees
-	-	-
Air density =	0.00120479	g/cm^3
Air viscosity =	0.000180711	poise
Nozzle Reynolds number =	1661.79
Slip correction factor =	1.05531
Stokes number =	0.233591
-intermediate number-	0.38986
Fraction penetrating =	0.459249
Fraction penetrating =	????
Fraction penetrating =	????
Fraction penetrating =	????
*	*	*
Transport efficiency, turbulent flow, due to thermophoretic losses (B&W 4-51, 6-72 to 8-75)
Temperature of particle	293.15	Kelvin
Pressure	101.3	kPa
Particle diameter	3	µm
Tube diameter	0.1	cm
Tube length	100	cm
Flow rate	10000	cm^3/s
Particle thermal conductivity	0.00064	cal/cm s K
Air thermal conductivity	6.2e-05	cal/cm s K
Thermal gradient	400	K/cm
-	-	-
Air density =	0.00120479	g/cm^3
Air viscosity =	0.000180711	poise
Mean free path =	6.65323e-06	cm
Slip correction factor =	1.05531
H =	0.123564
Thermophoretic velocity (1) =	0.040032	cm/s	for d>mean free path (B&W 4-51, Hinds 8-6)
Thermophoretic velocity (2) =	0.0332421	cm/s	for d>mean free path (B&W 8-73); velocity too small when particle thermal conductivity is more than 10 times that of air
Thermophoretic velocity (3) =	0.113415	cm/s	for d<mean free path (B&W 8-74)
Thermophoretic velocity (4) =	0.0612377	cm/s	for all d, (B&W 8-75)
Transport efficiency (1) =	0.999874
Transport efficiency (2) =	0.999896
Transport efficiency (3) =	0.999644
Transport efficiency (4) =	0.999808
*	*	*
Particle loss in an enclosed rectangular vessel undergoing uniform stirring (Hinds 3-36)
Temperature	293.15	Kelvin
Pressure	101.3	kPa
Particle diameter	5	µm
Particle density	1	g/cm^3
Time period	10	s
Initial particle conc.	100	particles/cm^3
Vessel height	10	cm
-	-	-
Air Viscosity =	0.000180711	poise
Slip correction factor =	1.03319
Settling velocity =	0.0778987	cm/s
Final concentration =	92.5058	particles/cm^3
*	*	*
Particle loss in an enclosed spherical vessel undergoing uniform stirring
Dennis, Handbook on Aerosols, NTIS TID-6608 eqn 3-19
Temperature	293.15	Kelvin
Pressure	101.3	kPa
Particle diameter	1	µm
Particle density	1	g/cm^3
Time period	10	s
Initial particle concentration	100	particles/cm^3
Sphere diameter	0.1	cm
-	-	-
Air viscosity =	0.000180711	poise
Slip correction factor =	1.16594
Settling velocity =	0.00351632	cm/s
Final concentration =	76.8186	particles/cm^3
*	*	*
ICRP model deposition in respiratory system--average for males, females, and three exercise levels (Hinds 2nd Ed., 11-1 to 11-5)
Particle diameter	0.001	µm
-	-	-
Inhalable fraction =	1
Head airways deposition =	0.791151
Tracheobroncial deposition =	0.197749
Alveolar Depostion =	0.0158822
Total Deposition =	0.965948
*	*	*
Hatch-Choate equations for lognormal distributions of spherical particles (W&B 9-17, 9-18; Hinds 4-47)
See Sizedis spreadsheet to calculate actual size distributions
Count median diameter	0.3	µm
Sigma (g)	1.7
-	-	-
Mode diameter =	0.22638	µm
Count mean diameter =	0.345353	µm
Length median diameter =	0.397561	µm
Surface median diameter =	0.52685	µm
Mass median diameter =	0.698183	µm
Mass mean diameter =	0.803731	µm
*	*	*
Filter efficiency (B&W 9-1; W&B 10-1)
Single fiber efficiency	0.0646
Solidity or packing density (alpha)	0.2
Filter depth	0.1	cm
Fiber diameter	5	µm
-	-	-
Filter efficiency =	0.983634
*	*	*
Single fiber efficiencies (B&W 9-5, 9-8, 9-11, 9-13; W&B 10-5, 10-8, 10-11, 10-13; Hinds 9-13 to 9-33)
Temperature	293.15	Kelvin
Pressure	101.3	kPa
Particle diameter	0.5	µm
Particle density	1	g/cm^3
Fiber diameter	5	µm
Solidity or packing density (alpha)	0.2
Filter depth	0.1	cm
Gas velocity	15	cm/s
-	-	-
Air density =	0.00120479	g/cm^3
Air viscosity =	0.000180711	poise
Slip correction factor =	1.33349
Diffusion coefficient =	6.33478e-07	cm^2/s
Peclet number =	11839.4
K (hydrodynamic factor) =	0.244719
Diffusion efficiency =	0.0162364
R =	0.1
Interception efficiency =	0.0301657
Stokes number =	0.0307463
Impaction efficiency =	0.0191483
Gravitational parameter =	6.70064e-05
Gravitational efficiency =	6.70019e-05
Total single fiber efficiency =	0.0656173
Filter efficiency =	0.984661
*	*	*
Most penetrating size and minimum filter efficiency (B&W 9-17, 9-18; W&B 10-17, 10-18; Hinds 9-34, 9-35)
Temperature	293.15	Kelvin
Pressure	101.3	kPa
Fiber diameter	11	µm
Solidity or packing density (alpha)	0.1
Gas velocity	10	cm/s
-	-	-
Air viscosity =	0.000180711	poise
Molecular mean free path =	6.65323e-06	cm
K (hydrodynamic factor) =	0.498793
Most penetrating size =	0.429692	µm
Minimum efficiency =	0.0050637
*	*	*
Pressure drop across a fibrous filter (B&W 9-21; W&B 10-21; Hinds 9-36)
Temperature	293.15	Kelvin
Pressure	101.3	kPa
Fiber diameter	5	µm
Solidity or packing density (alpha)	0.2
Filter depth	0.1	cm
Gas velocity	15	cm/s
-	-	-
Air viscosity =	0.000180711	poise
Molecular mean free path =	4.38257e-06	cm
K (hydrodynamic factor) =	0.244719
Pressure drop (Hinds) =	20109.7	dyne/cm^2
Pressure drop (W&B) =	14178.1	dyne/cm^2
*	*	*
Penetration efficiency through tubular section of open-pore foam. Vincent, Aitken, and Mark, J. Aerosol Sci. 24(7) 929-44. 1993
For additional information see Lee Kenny Health and Safety Lab report IR/EXM/99/01 Sheffield, UK
Foam Diameter	24.5	mm
Foam Thickness	10	mm
Flow rate	3.5	l/min
Porosity	45	pores per inch
Particle diameter	5	µm
-	-	-
Face velocity =	0.123736	m/s
Stokes number =	0.0997199
Gravitational parameter =	0.00601057
Fiber diameter =	9.40709e-05	m
Penetration fraction	0.932428	m
*	*	*
Particle motion in an oscillating field (B&W 17-4 to 17-13; W&B 17-4 to 17-13)
Temperature	293.15	Kelvin
Pressure	101.3	kPa
Oscillation frequency	20000	Hz
Aerodynamic diameter	0.1	µm
Particle density	1	g/cm^3
Particle charge	30	unit charges
-	-	-
Air density =	0.00120479	g/cm^3
Air viscosity =	0.000180711	poise
Kinematic viscosity =	0.149994	cm^2
Slip correction factor =	2.88844
Particle relaxation time =	8.87986e-08	s
Frequency (omega) =	125664	radians/s
xi =	309.013		(B&W 17-4; W&B Eq. 17-4)
alpha =	553.349		(B&W 17-10; W&B Eq. 17-10)
Phase lag =	0.220229	radians	(B&W 17-8; W&B Eq. 17-8)
Amplitude ratio (acoustic field) =	0.99998		(B&W 17-7; W&B Eq. 17-7)
Phase lag =	0.639323	radians	(B&W 17-12; W&B Eq. 17-12)
Amplitude ratio (acoustic field) =	0.999938		(B&W 17-13; W&B Eq. 17-13)
Amplitude ratio (electric field) =	2.44198	( cm/s)/(statvolt/cm)	(B&W 17-15; W&B Eq. 17-15)
*	*	*
Gas velocity in a nozzle under compressible flow (B&W 17-27; W&B 17-27)
Temperature	293.15	Kelvin
Pressure	101.3	kPa
Pressure drop	10	kPa
Gas molecular weight	28.97	g/mole
-	-	-
Gas velocity in nozzle =	13224.3	cm/s
*	*	*
Weber number is the ratio of the inertial to the surface tension forces (W&B 17-32)
Temperature	293.15	Kelvin
Pressure	101.3	kPa
Droplet diameter	20	µm
Particle density	1	g/cm^3
Surface tension	20	dyne/cm
Air velocity	15000	cm/s
Droplet velocity	1000	cm/s
-	-	-
Air density =	0.00120479	g/cm^3	Droplets will show increasing distortion up
Weber number =	23.6138		to We = 12 and break up above the range 12-28
Droplet breakup time =	2.05787e-08	s	in steady accelerating flow
			In turbulent flow it may break up if We>6.5
*	*	*
Sonic velocity (W&B 17-34)
Temperature	293.15	Kelvin
Ratio of specific heat capacities	1.4		= 1.40 for air
Molecular weight	28.96	g/mole
-	-	-
Sonic velocity =	34317.1	cm/s
*	*	*
Average angular deflection of a fiber from alignment by an electric field due to Brownian motion (B&W 17-35; W&B 17-35)
Temperature	293.15	Kelvin
Fiber length	10	µm
Fiber aspect ratio	100
Electric field strength	1000	stV/cm
-	-	-
Angular deflection =	0.000603051	degrees
*	*	*
Relative light scattering intensity as a function of fiber length (B&W 17-36; W&B 17-36)
Fiber length	4	µm
Fiber rotation angle	5	degrees
Light wavelength	0.6328	µm
-	-	-
Relative intensity =	0.00145086
*	*	*
Limiting electrical mobility of particles passing through a parallel plate mobility analyzer (W&B 18-12)
Mean air velocity	5	cm/s
Distance between the plates	2.985	cm
Voltage	1.66778	statVolt
Length of plates	30.48	cm
-	-	-
Limiting particle mobility =	1.75281	cm^2/stV*s
*	*	*
Mean electrical mobility of particles deposited near the end of a cylindrical mobility analyzer (B&W 18-29; W&B 18-13)
Total flow rate	833.333	cm^3/s
Aerosol flow rate	83.3333	cm^3/s
Outer radius of analyzer	2.985	cm
Collector rod radius	1.151	cm
Rod voltage	0.0633333	stV
Collector rod length	30.48	cm
-	-	-
Mean particle mobility =	62.2005	cm^2/stV*s
*	*	*
Mean electrical mobility of particles exiting a radial mobility analyzer (B&W 18-30)
Sheath flow rate	833.333	cm^3/s
Exit flow rate	83.3333	cm^3/s
Radius of inlet flow	2.985	cm
radius of exit flow	1.151	cm
Rod voltage	19	V
Plate spacing	3	cm
-	-	-
Mean particle mobility =	3.03682	cm^2/V*s
*	*	*
Mean electrical mobility of particles passing through the TSI differential mobility analyzer (W&B 18-14)
Total flow rate	833.333	cm^3/s
Aerosol flow rate	83.3333	cm^3/s
Slit flow rate	16.6667	cm^3/s	Long TSI DMA	Old TSI DMA
Outer radius of analyzer	2.985	cm	0.01958	0.02985	m
Collector rod radius	1.151	cm	0.00937	0.01151	m
Rod voltage	0.0633333	stV
Collector rod length	30.48	cm	0.4444	0.3048	m
-	-	-
Mean particle mobility =	61.5457	cm^2/stV*s
Mobility spread =	7.8569	cm^2/stV*s
			2.30688e-19
*	*	*
Electrostatic force between two particles assuming point charges (W&B 3-48, Hinds 15-11)
# of charges/Particle1	100	unit charges
# of charges/Particle2	100	unit charges
Distance between 1 & 2	0.001	cm	********Conversion Factors*******
-	-	-	Quantity	CGS units	SI units
Force between parts. =	2.30688e-09	dynes	Charge	1 StatCoulombs	3.3E-10 Coul
			Current	1 StatAmpere	3.3E-10 Amp
*	*	*	Potential	1 StatVolt	300 Volts
			Charge/electron	4.8E-10 StatCoul	1.6E-19 Coul
Electric field strength between parallel plates (Hinds 15-12)
Potential between plates	0.333556	stV
Plate separation	1	cm
-	-	-
Field strength =	0.333556	stV/cm
*	*	*
Electric field strength between concentric tubes (B&W 18-26; Hinds 15-13)
Potential between tubes	11000	V
Outer tube diameter	6	cm
Inner tube diameter	2.25	cm
Radial distance to calculate field	2.5	cm
-	-	-
Field strength
at 2.5 cm =	14.9533	stV/cm
*	*	*
Electrical mobility of a charged particle (B&W 4-44, 4-45; W&B 18-8; Hinds 15-21)
Temperature	293.15	Kelvin
Pressure	101.3	kPa
Particle diameter	1	µm
# of charges on part.	1	unit charges
-	-	-
Air viscosity =	0.000180711	poise
Slip correction factor =	1.16594
Electrical mobility =	0.00328596	cm^2/stV*s
*	*	*
Terminal electrostatic drift velocity of a charged particle (B&W 4-44, 4-45; W&B 18-6, 18-7; Hinds 15-22)
Temperature	293.15	Kelvin
Pressure	101.3	kPa
Particle diameter	4	µm
# of charges on part.	5600	unit charges
Electric field strength	3.33333	statvolt/cm
-	-	-
Air viscosity =	0.000180711	poise
Slip correction factor =	1.04148
Electrical mobility =	4.10928	cm^2/stV*s
Terminal velocity =	13.6976	cm/s
*	*	*
Number of charges accumulated by a particle due to diffusion charging (B&W 18-20; W&B 18-1; Hinds 15-24)
Temperature	293.15	Kelvin
Particle diameter	2	µm
Ion concentration	10000000	ions/cm^3	Typical concentration is 10^7 ions/cm^3
Charging time	1	s
-	-	-	This is only accurate within an order of magnitude for
Number of charges =	106.488		particle diameter 0.1<diam<2µm and ion conc.>106
*	*	*
Number of charges accumulated on a particle due to field charging (B&W 18-21, 18-22; W&B 18-2; Hinds 15-25)
Temperature	293.15	Kelvin
Particle diameter	4	µm
Ion concentration	10000000	ions/cm^3	Typical concentration is 10^7 ions/cm^3
Charging time	1	s	Typical dielectric constants
Field strength	16.6667	stV/cm	Quartz	4.3
Dielectric constant	5.1		Water	80
-	-	-	Conductors	infinite
Number of charges =	2608.55	unit charges	This result is within a factor of 2 down to 0.4 µm and
			accurate above 4 µm
*	*	*
Number of charges accumulated on a particle due to combined diffusion and field charging under moderate conditions (W&B 18-3)
See Pui, Fruin, and McMurry Aerosol Sci. Technol. 8(2):173 for ion properties
Temperature	293.15	Kelvin
Particle diameter	0.1	µm
Ion concentration	10000000	ions/cm^3
Charging time	1	s
Field strength	16.6667	stV/cm
Dielectric constant of particle	5.1
-	-	-
Ion Knudsen number =	0.29		for positive ions
Number of charges =	1.98837	unit charges
*	*	*
Saturation charge for field charging conditions--Pauthenier's limit (Hinds 15-26)
Particle diameter	4	µm
Field strength	33.3333	stV/cm
Dielectric constant	4.3
-	-	-
Saturation charge =	5687.83	unit charges
*	*	*
Limiting number of charges on particles (Hinds 15-28)
Particle diameter	1	µm
-	-	-
Max negative charges =	156250	unit charges
Max positive charges =	3.64583e+06	unit charges
*	*	*
Rayleigh limit - maximum number of charges on a droplet before it shatters (Hinds 15-29)
Particle diameter	0.1	µm
Surface tension	72.7	dynes/cm
-	-	-
Rayleigh limit =	1408.04	unit charges
*	*	*
Boltzmann distribution - fraction of particles carrying a specific charge (B&W 18-19; W&B 18-11; Hinds 15-31)
Temperature	293.15	Kelvin
Diameter	1	µm
Number of charges	2	unit charges
-	-	-
-intermediate number-	0.134642
Fraction with charge =	0.107212	either + or - charge		Within 7% for d(p) > 0.02 µm
Fraction with charge =	0.0753529		More accurate over limited range; polarity dependent (B&W 18-19)
*	*	*
Fraction of charge remaining on a particle after exposure to a bipolar ion cloud (Hinds 15-33)
Exposure time period	10	s
Ion concentration	50000	ions/cm^3
-	-	-
Fraction of charge =	0.257389
*	*	*
Loss of unipolar charged particles in a conductive tube due to space charge (Kasper J Colloid Int Sci (1981)81:32 eqn 7)
Temperature	293.15	Kelvin
Pressure	101.3	kPa
Particle diameter	0.1	µm
# of charges on part.	50	unit charges
length of tubing	260.5	cm
Tube diameter	10	cm
Mean flow velocity	0.108756	cm/s
Initial concentration	10	particles/cm^3
-	-	-
Air viscosity =	0.000180711	poise
Slip correction factor =	2.88844
Mechanical mobility =	1.69593e+08	cm/(dyne*s)
Electrical mobility =	4.07023	cm^2/stV*s
Rate constant E =	1.22755e-06
Final concentration =	9.71437	particles/cm^3
Loss =	2.85634	%
*	*	*
Loss of unipolar particles in a conductive tube due to image forces (Yu and Chandra J. Aerosol Sci. 9:175 175-180 1978)
NOTE: Use iteration so that answer converges
This calculation may take several hundred iterations to converge. Don't change values more than a factor of 100 to prevent blowup of result.
Temperature	293.15	K
Pressure	101.3	kPa
Particle diameter	0.1	µm
# of charges on part.	1000
Length of tubing	0.01	cm
Tube diameter	0.1	cm
Mean flow velocity	2	cm/s
-	-
Air viscosity =	0.000180711	poise
Slip correction factor =	2.88844
Mechanical mobility =	1.69593e+08	cm/dyn*s
-intermediate number-	0.000390742	<-	These two values are
-intermediate number-	0.000390742	<-	equal when converged
-intermediate number-	0.0630594		Will not calculate above 0.99 or below 0.01
Fraction deposited =	0.0630594		Parabolic flow profile
*	*	*
Radial velocity of a conductive fiber in a gradient electric field (B&W 18-50 to 18-52)
Temperature	293.15	Kelvin
Dielectric contant of medium (air)	1.001
Fiber dielectric constant	5
Permittivity of free space	1
Fiber diameter	1	mm
Fiber length	100	mm
Potential across electrodes	11.83	stV
Outer electrode radius	0.793	cm
Inner electrode radius	1.111	cm
Evaluate at radial distance =	0.884	cm
-	-	-
Air viscosity =	0.000180711	poise
Field gradient =	3563.58	stV^2/cm^3
aspect ratio (beta) =	100
dielectric constant ratio (alpha) =	4.995
f(beta) =	0.99957
g(beta) =	13.8924
velocity =	0.0125261	cm/s
*	*	*
Coincidence loss in a particle counter (B&W 15-30; W&B 15-30)
Detection volume	0.0005	cm^3
Particles concentration	100	particles/cm^3
-	-	-
Observed concentration =	95.1229
Percent coincidence =	4.87706	%
*	*	*
Velocity distribution approaching Poiseuille flow in				Centerline relative
a circular tube after initial startup of flow				velocity
Bird Stewart and Lightfoot, "Transport Phenomena" p129			factor	v(z)/v(max)
Temperature	293.15	Kelvin	0.05	0.2
Pressure	101.3	kPa	0.1	0.4
Tube radius	5	cm	0.15	0.53
Time after startup	10	s	0.2	0.66
-	-	-	0.3	0.8
Air viscosity =	0.000180711	poise	0.4	0.88
Air density =	0.00120479	g/cm^3	0.5	0.92
factor =	0.0599977	-->	v(z)/v(max) should be close to 1 for Poisseuille flow
*	*	*
Saturation ratio as a function of particle size for a solute droplet (Hinds 13-14 [2nd ed 23-17])
Temperature	293.15	Kelvin
Liquid surface tension	72.75	dyne/cm
Molecular weight of liquid	18	g/mole
Liquid density	1	g/cm^3
Molecular weight of solute	58.45	g/mole
# of ions per solute molecule	2
Solid particle diameter	0.152	µm
Density of pure solute	2.165	g/cm^3
Weight of solute	3.98096e-15	g
Droplet size	1.5	µm
-	-	-
saturation ratio =	1.00005
*	*	*
Vapor pressure ratio at ideal solution droplet surface (B&W 19-5; W&B 19-5)
Temperature	293.15	Kelvin
Liquid surface tension	72.75	dyne/cm	surface tension of water is 72.75 dyne/cm at 20°C
partial molar volume of solvent	0.2	cm^3
number of moles of solute	1e-20
Droplet size	0.005	µm
-	-	-
Vapor pressure ratio at droplet surface =	0.974548
*	*	*
Diffusion losses in a cylindrical tube--fraction passing through tube under laminar flow (B&W 19-20, 19-21; W&B 19-20, 19-21; Hinds 7-28, 7-29)
Temperature	293.15	Kelvin
Pressure	101.3	kPa
Particle diameter	0.003	µm
Tube diameter	0.081	cm
Tube length	5	cm
Air flow rate	5	cm^3/s
-	-	-
Air density =	0.00120479	g/cm^3
Air viscosity =	0.000180711	poise
Slip correction factor =	73.4651
Diffusion coefficient =	0.00581665	cm^2/s
µ (Hinds) =	0.00581665	(dimensionless diffusion parameter)
Fraction penetrating (Hinds) =	0.844042
µ (W&B)=	0.0182736	(dimensionless diffusion parameter)
Fraction penetrating (W&B) =	0.829962
*	*	*
Diffusion losses in rectangular tube (B&W 19-22, 19-23; W&B 19-22, 19-23; Hinds 7-33, 7-34)
Temperature	293.15	Kelvin
Pressure	101.3	kPa
Particle diameter	0.2	µm
Channel length	100	cm
Combined chan. width	10	cm
Channel height	1	cm
Air flow rate	1	cm^3/s
-	-	-
Air viscosity =	0.000180711	poise
Slip correction factor =	1.8794
Diffusion coefficient =	2.23204e-06	cm^2/s
µ (Hinds) =	0.00223204	(dimensionless diffusion parameter)
Fraction penetrating (Hinds) =	0.947269
µ (W&B)=	0.0059521	(dimensionless diffusion parameter)
Fraction penetrating (W&B) =	0.950811
*	*	*
Diffusion penetration through circular parallel plates (B&W 19-22, 19-23; W&B 19-22, 19-23)
Temperature	293	Kelvin
Pressure	101	kPa
Particle diameter	0.2	µm
Inner diameter of disks	0.98	cm
Outer diameter of disks	3	cm
Spacing between plates	0.1	cm
Air flow rate	0.1	cm^3/s
-	-	-
Air viscosity =	0.000180638	poise
Slip correction factor =	1.88225
Diffusion coefficient =	2.23519e-06	cm^2/s
µ =	0.00376364
Fraction penetrating =	0.963662
*	*	*
Diffusion losses in an annular tube (B&W 19-25; W&B 19-22, 19-24)
Temperature	293.15	Kelvin
Pressure	101.3	kPa
Particle diameter	0.2	µm
Inner tube diameter	0.98	cm
Outer tube diameter	1	cm
Tube length	100	cm
Air flow rate	0.1	cm^3/s
-	-	-
Air viscosity =	0.000180711	poise
Slip correction factor =	1.8794
Diffusion coefficient =	2.23204e-06	cm^2/s
µ(W&B) =	0.173551
Fraction penetrating(W&B) =	0.0164316		Valid only for penetrations less than 0.1
Peclet number =	3601.25
Fraction penetrating(B&W) =	0.0538588
*	*	*
Diffusional loss in a parallel plate channel--polydisperse aerosol (Lee and Kim AS&T 31:56-65 1999)
Temperature	293.15	Kelvin
Pressure	101.3	kPa
Mean free path (reference)	0.0674	µm
Sutherland constant (S)	110.4	Kelvin
Geometric mean volume diameter	0.2	µm
r(g,0)	1e-05
Particle density	1	g/cm^3
Geometric standard deviation	1.5
Mean velocity through channel	1	cm/s
Length of channel	0.2	cm
Channel height	0.1	cm
Initial concentration	100000000	particles/cm^3
-	-	-
Air viscosity =	0.000180711	poise
Mean free path =	0.0665323	µm
Knudsen number =	0.665323
B =	6.29293e-11
v'(0) =	3.16228e-08
w'(0) =	1.20316
w' =	1.20312
Final geometric standard deviation =	1.49995
Final geom. mean volume diameter =	0.200024	µm
Final number concentration =	9.99521e+07
*	*	*
Diffusional loss in a tubular channel--polydisperse aerosol (Lee and Kim AS&T 31:56-65 1999)
Temperature	293.15	Kelvin
Pressure	101.3	kPa
Mean free path (reference)	0.0674	µm
Sutherland constant (S)	110.4	Kelvin
Geometric mean volume diameter	0.2	µm
r(g,0)	1e-05
Particle density	1	g/cm^3
Geometric standard deviation	1.5
Mean velocity through channel	1	cm/s
Length of channel	0.2	cm
Channel height	0.1	cm
Initial concentration	100000000	particles/cm^3
-	-	-
Air viscosity =	0.000180711	poise
Mean free path =	0.0665323	µm
Knudsen number =	0.665323
F =	1.31713e-10
v'(0) =	3.16228e-08
w'(0) =	1.20316
w' =	1.20308
Final geometric standard deviation =	1.49989
Final geom. mean volume diameter =	0.200051	µm
Final number concentration =	9.98998e+07
*	*	*
Diffusional penetration through a screen (B&W 19-26 to 19-30; W&B 19-25 to 19-29; Cheng, Yeh and Brinsko, Aerosol Sci. Tech. 4:165, 1985)
Temperature	293.15	Kelvin
Pressure	101.3	kPa
Particle diameter	0.01	µm	Should be < 1 µm
Number of screens	10
Fiber (wire) diameter	0.002	cm
Thickness of one screen	0.005	cm
Solid volume fraction of screen	0.345
Air velocity into screen	8.72536	cm/s
-	-	-
Air viscosity =	0.000180711	poise
Slip correction factor =	22.4476
Diffusion coefficient =	0.000533192	cm^2/s
Peclet number =	32.7288
Hydrodynamic factor (k) =	0.215471
Single fiber efficiency =	0.266825
Fractional penetration =	0.0114065
Pressure drop =	504.927	dyn/cm^2
*	*	*
Diffusion losses in a coiled tube (B&W 19-36, 37; W&B 19-35, 36)
Temperature	293.15	Kelvin
Pressure	101.3	kPa
Particle diameter	2.5	µm
Tube diameter	1	cm
Tube coil diameter	10	cm
Tube length	94.2478	cm
Air flow rate	166.667	cm^3/s
-	-	-
Air density =	0.00120479	g/cm^3
Air viscosity =	0.000180711	poise
Slip correction factor =	1.06637
Diffusion coefficient =	1.01317e-07	cm^2/s
Tube Reynolds number =	1414.76
Schmidt number =	1.48045e+06
thickness ratio of boundary layers (delta ) =	0.25713
Dean number =	141.476
Sherwood number =	47.8636
Penetration =	0.819993
*	*	*
Potential field required to levitate a spherical particle (B&W 20-1; W&B 20-2)
Spherical particle diameter	1	µm
particle density	1	g/cm^3
Electrode spacing	2	cm
Charge on particle	100	unit charges
-	-	-
Particle mass =	5.23599e-13	g
Required potential field =	0.0213887	stV
*	*	*
Shape factor for agglomerates (B&W 23-38, 23-42, 23-43, 23-44)
# of particles in agglom. (N)	10
-	-	-
Linear chain (c) =	1.33061
Large N (c) =	1.04268	out of range
Small N (c) =	1.28825
Independent particles (c) =	4.64159
*	*	*
Aerodynamic diameter of a prolate spheroid and cylinders (B&W 23-46 to 23-50; W&B 25-2 to 25-6)
Griffiths and Vaughan, 1986 Ann. Occup. Hyg.17:53-65 (originally from Cox 1970, J. Fluid mech. 44:791)
Fiber diameter	2.5	µm
Fiber density	1.23	g/cm^3
Aspect ratio	50
-	-	-
D(ae) for motion _|_ to axis	6.44179	µm	Cox's eq'n for a cylinder(W&B 25-6)
D(ae) for motion || to axis	8.10534	µm	Cox's eq'n for a cylinder(W&B 25-5)
Shape factor for motion _|_ to axis	13.0584		Oseen theory for prolate spheroid (W&B 25-4)
Shape factor for motion || to axis	8.11679		Oseen theory for prolate spheroid (W&B 25-3)
D(ae) for motion _|_ to axis	5.42541	µm	Oseen theory for prolate spheroid (G&V 2, 3 and 11)
D(ae) for motion || to axis	6.88154	µm	Oseen theory for prolate spheroid (G&V 2, 3 and 11)
D(ae) for motion _|_ to axis	6.21054	µm	Oseen theory(G&V 2, 3 and 12) for equivalent diameter cylinder--volume corrected
D(ae) for motion || to axis	7.87739	µm	Oseen theory(G&V 2, 3 and 12) for equivalent diameter cylinder--volume corrected
D(ae) for motion _|_ to axis	6.64474	µm	Oseen theory for equivalent diameter cylinder--mass corrected
D(ae) for motion || to axis	8.42813	µm	Oseen theory for equivalent diameter cylinder--mass corrected
*	*	*
Dilution factor for particles in nebulized suspension (B&W 21-1; W&B 22-1)
Droplet volume median diameter	5.7	µm
Droplet sigma(g)	1.8
Percent singlets desired	95	%
Particle diameter	1	µm
Volumetric fraction of particles in original suspension	0.1
-	-	-
Required dilution factor =	514.874
*	*	*
Solute particle from vibrating orifice generator (B&W 21-2, 21-3; W&B 22-2, 22-3)
Liquid flow rate thru orifice	0.18	cm^3/min
Orifice frequency	55000	Hz
Solute concentration	1	g/liter
Solute density	1.35	g/cm^3
-	-	-
Volumetric concentration =	0.000740741
Droplet size =	47.0529	µm
Particle size =	4.25738	µm
*	*	*
Flow rate through a venturi meter at standard conditions (W&B 22-6; Lippmann, Air Sampling Instruments, ACGIH 1995 p 145)
Discharge coefficient	0.985		=0.985 for standard conditions
Upstream pressure	76	cm Hg
Throat pressure	74.5	cm Hg
Tube diameter	2	cm
Throat diameter	1	cm
-	-	-
Pressure drop =	1.5	cm Hg
Upstream gas density =	0.001293	g/cm^3
Flow rate =	4399.17	cm^3/s
=	263.95	L/min
=	263.312	L/min	Lippmann's formula
*	*	*
Flow rate through a critical orifice (B&W 21-7; W&B 22-7): See also Kotrappa et al., Ann. Occup. Hyg. 20:189-194 (1977) for using syringe needles or Zimmernman and Reist Am. Ind. Hyg. Assoc. J. 45:5 340-355 (1984) for using pipet tips
		Note units
Discharge coefficient	0.628		Determined for each type of orifice; Approx. 0.61 for thin orifice, standard conditions: 0.63-0.70 for longer orifices, e.g., syringe needles
Orifice diameter	0.123	cm
Upstream pressure	697	mm Hg	Downstream pressure must < 0.53 of upstream pressure
Specific heat ratio	1.4		=1.4 for air
-	-	-
Upstream gas density =	0.00118582	g/cm^3
Flow rate =	131.455	cm^3/s
=	7.88729	l/min
*	*	*
Air velocity from Bernoulli's theorem -Pitot tube-(W&B 22-12; Lippmann in Air Sampling Instruments ACGIH 1989 p. 80)
Liquid column height difference	0.5	cm Hg	Liquid density	(g/cm^3)
Liquid density	13.6	g/cm^3	water	1
Gas density	0.001293	g/cm^3	mercury	13.6
-	-	-
Velocity =	3210.58	cm/s
	3337.3	cm/s	Lippmann's formula
*	*	*
Pressure drop in a length of smooth cylindrical tube (Bird, Stewart and Lightfoot. Transport Phenomena. pp182-7)
Temperature	293.15	Kelvin
Pressure	101.3	kPa
Flow rate	50	l/min
Tube length	800	cm
Tube diameter	0.5	cm
-	-	-
Air velocity =	4244.13	cm/s
Air density =	0.00120479	g/cm^3
Air viscosity =	0.000180711	poise	If Re < 2000 then flow is laminar
Reynolds number =	14147.6		If Re > 4000 then flow is turbulent
Pressure drop =	503666	dyne/cm^2
=	7.31	lb/in^2
=	202.194	in (H2O)
*	*	*
Aerosol mass concentration (assuming spherical particles)
Particle diameter	0.4	µm
number/cc	17052000	particles/cc
-	-	-
Particle mass	3.35103e-11	mg/particle
Aerosol mass concentration	0.571418	g/m^3
	571.418	mg/m^3
	571418	mg/m^3

## Sheet: Index
INDEX
-Location-	-Calculation-
A19	Particle Reynolds Number (B&W 4-1; W&B 3-1; Hinds 2.41)
A31	Tube Reynolds Number (B&W 4-1; W&B 3-1; Hinds 2-41)
A43	Air pressure from ideal gas law (B&W 4-3; W&B 3-3)
A53	Gas molecular velocity (B&W 4-5; W&B 3-5)
A61	Molecular mean free path (use constants for appropriate gas) (B&W 4-6; W&B 3-6)
A72	Gas viscosity (B&W 4-10; W&B 3-10; Rader, J. Aerosol Sci. 21:2 161-168 )
A83	Knudsen number (B&W 4-10; W&B 3-7)
A96	Air Density compensated for temperature and pressure
A104	Slip Correction Factor (B&W 4-9; W&B 3-9; Hinds 3-22)
A117	Diffusion coefficient (B&W 4-12; W&B 3-12; Hinds 2-35, 7-7), mechanical mobility (B&W 4-14; W&B 3-14; Hinds 3-16) and mean thermal velocity (Hinds 7-10)
A133	Root mean square Brownian displacement (Hinds 7-18)
A146	Peclet Number (B&W 4-16; W&B 3-16)
A160	Schmidt Number (B&W 4-17; W&B 3-17)
A174	Drag force on a particle (B&W 4-22; W&B 3-22; Hinds 3-18)
A187	Drag coefficient of a sphere (B&W 4-19, 23, 24; W&B 3-19, 23, 24)
A200	Particle settling velocity in Stokes regime (B&W 4-28; W&B 3-28; Hinds 3-21)
A214	Aerodynamic Diameter from physical diameter of a particle (doesn't take slip correction or shape factor into account)
A223	Physical diameter from aerodynamic diameter (Carpenter and Barr, Am. Ind. Hyg. Assoc. J. 44(4) 268)
A235	Settling velocity at high Re (B&W 4-33; W&B 3-33)
A252	Stopping distance, relaxation time for a moving particle (B&W 4-34, 36; W&B 3-34, 3-36; Hinds 5-19, 20, 21)
A268	Stopping distance at higher Re (B&W 4-37; W&B 3-37)
A282	Stokes Number (B&W 4-39; W&B 3-39; Hinds eqn 5-24)
A300	Particle velocity in electric field (B&W 4-43; W&B 3-43; Hinds 15-16)
A313	Thermophoretic velocity (B&W 4-51; W&B 3-51; Hinds 2nd ed. 8-6)
A331	Thermophoretic velocity (B&W 8-75; Talbot, L., Cheng, R. K., Schefer, R. W., and Willis, D. R., 1980, J. Fluid Mech. 101:737-758)
A349	Saturation vapor pressure of some liquids (B&W W&B 4-1, 19-1, 19-2; Hinds 13.2)
A360	Saturation vapor pressure of water (Hinds 13.2)
A367	Kelvin diameter is the diameter of a drop that neither shrinks nor grows at a specific saturation vapor pressure ratio (B&W 5-2; W&B 4-2, 19-3; Hinds eqn 13.5)
A378	Saturation vapor pressure ratio of a droplet at Kelvin diameter (B&W 5-2; W&B 4-2)
A389	Droplet surface temperature of water (Hinds 2nd ed 13-15)
A397	Rate of droplet growth due to condensation for droplet smaller than mean free path (B&W 5-3; W&B 4-3; Hinds 13-10)
A411	Rate of water droplet growth due to condensation for droplet larger than mean free path (B&W 5-4 to 5-6; W&B 4-4; Hinds 13-13)
A429	Droplet evaporation time for water (B&W 5-8; W&B 4-7; Hinds 13-18)
A444	Coagulation coefficient, continuum regime (B&W 5-10; W&B 4-9; Hinds 12-9)
A455	Coagulation coefficient corrected for free molecular regime (Fuchs, Mechanics of Aerosols Dover 1989 pp 290-293)
A473	Time dependent coagulation, monodisperse aerosol (B&W 5-11, 5-13; W&B 4-10, 4-12; Hinds 12-12,12-15)
A490	Coagulation: number concentration and particle volume after a time (B&W 5-11, 5-12; W&B 4-10, 4-11; Hinds 12-12, 12-14 [2nd ed 12-16])
A501	Polydisperse coagulation coefficient--continuum regime (B&W 5-11, 5-12, 5-14; W&B 4-10, 4-11, 4-13)
A516	Polydisperse coagulation from Park et al J Aerosol Sci.30:1 3-16 (1999)
A557	Particle size from vibrating orifice generator (B&W 21-2, 21-3; W&B 5-1, 5-2; Hinds 20-3 [2nd ed 21-3])
A567	Aerosol droplets from nebulized suspension of particles containing single particles, i.e., no multiplets (B&W 21-1; W&B 5-7)
A576	Inlet efficiency for an isoaxial horizontal sharp-edged inlet: aspiration + transmission (B&W 8-8, 8-14, 8-16, 8-18; W&B 6-8, 6-14, 6-16, 6-18, Hinds 10-7)
A602	Aspiration efficiency-all forward angles (B&W 8-20, 8-21, 8-22; W&B 6-20, 6-21, 6-22)
A627	Aspiration efficiency of thin-walled sampler in calm air and low velocity air(Grinshpun, Willeke and Kalatoor, Atm. Environ. 27A(9)1459-1470)
A658	Aspiration efficiency of a blunt sampler worn on the body. (B&W 8-31 to 8-34; Tsai, Vincent and Mark. Ann. Occup. Hyg. 40(1) 93-113, 1996
A686	Gravitational losses in an inlet (B&W 8-23, 8-24; W&B 6-23, 6-24)
A709	Inertial losses in a sharp-edged inlet (B&W 8-25 to 8-29; W&B 6-25 to 6-29)
A733	Sampling criteria in still air (B&W 8-38 to 8-41, 8-43; W&B 6-31 to 6-34; Hinds 10-10,10-12,10-15)
A754	Penetration efficiency of an inclined tube under laminar and turbulent flow conditions, gravitational settling (B&W 8-51 to 8-53; W&B 6-37, 6-40)
A778	Particle concentration exiting a tube under turbulent flow conditions (B&W 8-55; W&B 6-41)
A796	Diffusion losses in a tube--fraction passing through tube (B&W 56 to 8-60, 19-19 to 19-23; W&B 6-42, 6-43, 6-44, 19-19 to 19-23)
A819	Penetration efficiency of a tube under turbulent flow conditions, inertial deposition (B&W 8-61 to 8-65; W&B 6-47 to 6-51)
A840	Turbulent diffusional losses in a tube (Hinds 7-31, 7-32)
A858	Loss in a bent section of circular tubing (B&W 8-66 to 8-68; W&B 6-52, 6-53)
A877	Losses in bends of circular cross section tubing (turbulent flow) (B&W 8-68; W&B 6-53), McFarland et al. Environ. Sci. Technol. 31(12) 3371, 1997
A901	Loss at an abrupt contraction in circular tubing (B&W 8-69 to 8-71; W&B 6-54, 17-25)
A924	Transport efficiency, turbulent flow, due to thermophoretic losses (B&W 4-51, 6-72 to 8-75)
A951	Particle loss in an enclosed rectangular vessel undergoing uniform stirring (Hinds 3-36)
A967	Particle loss in an enclosed spherical vessel undergoing uniform stirring
A984	ICRP model deposition in respiratory system--average for males, females, and three exercise levels (Hinds 2nd Ed., 11-1 to 11-5)
A995	Hatch-Choate equations for lognormal distributions of spherical particles (B&W 22-17; W&B 9-17, 9-18; Hinds 4-47)
A1009	Filter efficiency (B&W 9-1; W&B 10-1)
A1019	Single fiber efficiencies (B&W 9-5, 9-8, 9-11, 9-13; W&B 10-5, 10-8, 10-11, 10-13; Hinds 9-13 to 9-33)
A1047	Most penetrating size and minimum filter efficiency (B&W 9-17, 9-18; W&B 10-17, 10-18; Hinds 9-34, 9-35)
A1062	Pressure drop across a fibrous filter (B&W 9-21; W&B 10-21; Hinds 9-36)
A1078	Penetration efficiency through tubular section of open-pore foam. Vincent, Aitken, and Mark, J. Aerosol Sci. 24(7) 929-44. 1993
A1094	Particle motion in an oscillating field (B&W 17-4 to 17-13; W&B 17-4 to 17-13)
A1118	Gas velocity in a nozzle under compressible flow (B&W 17-27; W&B 17-27)
A1128	Weber number is the ratio of the inertial to the surface tension forces (W&B 17-32)
A1143	Sonic velocity (W&B 17-34)
A1152	Average angular deflection of a fiber from alignment by an electric field due to Brownian motion (B&W 17-35; W&B 17-35)
A1162	Relative light scattering intensity as a function of fiber length (B&W 17-36; W&B 17-36)
A1171	Limiting electrical mobility of particles passing through a parallel plate mobility analyzer (W&B 18-12)
A1181	Mean electrical mobility of particles deposited near the end of a cylindrical mobility analyzer (B&W 18-29; W&B 18-13)
A1193	Mean electrical mobility of particles exiting a radial mobility analyzer (B&W 18-30)
A1205	Mean electrical mobility of particles passing through the TSI differential mobility analyzer (W&B 18-14)
A1219	Electrostatic force between two particles assuming point charges (W&B 3-48, Hinds 15-11)
A1228	Electric field strength between parallel plates (Hinds 15-12)
A1236	Electric field strength between concentric tubes (B&W 18-26; Hinds 15-13)
A1247	Electrical mobility of a charged particle (B&W 4-44, 4-45; W&B 18-8; Hinds 15-21)
A1259	Terminal electrostatic drift velocity of a charged particle (B&W 4-44, 4-45; W&B 18-6, 18-7; Hinds 15-22)
A1273	Number of charges accumulated by a particle due to diffusion charging (B&W 18-20; W&B 18-1; Hinds 15-24)
A1283	Number of charges accumulated on a particle due to field charging (B&W 18-21, 18-22; W&B 18-2; Hinds 15-25)
A1295	Number of charges accumulated on a particle due to combined diffusion and field charging under moderate conditions (W&B 18-3)
A1309	Saturation charge for field charging conditions--Pauthenier's limit (Hinds 15-26)
A1318	Limiting number of charges on particles (Hinds 15-28)
A1326	Rayleigh limit - maximum number of charges on a droplet before it shatters (Hinds 15-29)
A1334	Boltzmann distribution - fraction of particles carrying a specific charge (W&B 18-11; Hinds 15-31)
A1345	Fraction of charge remaining on a particle after exposure to a bipolar ion cloud (Hinds 15-33)
A1353	Loss of unipolar particles in a conductive tube due to image forces (Yu and Chandra J. Aerosol Sci. 9:175 175-180 1978)
A1373	Loss of unipolar particles in a conductive tube due to image forces (Yu and Chandra J. Aerosol Sci. 9:175 175-180 1978)
A1394	Radial velocity of a conductive fiber in a gradient electric field (B&W 18-50 to 18-52)
A1416	Coincidence loss in a particle counter (B&W 15-30; W&B 15-30)
A1425	Velocity distribution approaching Poiseuille flow in
A1440	Saturation ratio as a function of particle size for a solute droplet (Hinds 13-14 [2nd ed 23-17])
A1456	Vapor pressure ratio at ideal solution droplet surface (B&W 19-5; W&B 19-5)
A1467	Diffusion losses in a cylindrical tube--fraction passing through tube under laminar flow (B&W 19-20, 19-21; W&B 19-20, 19-21; Hinds 7-28, 7-29)
A1486	Diffusion losses in rectangular tube (B&W 19-22, 19-23; W&B 19-22, 19-23; Hinds 7-33, 7-34)
A1505	Diffusion penetration through circular parallel plates (B&W 19-22, 19-23; W&B 19-22, 19-23)
A1522	Diffusion losses in an annular tube (B&W 19-25; W&B 19-22, 19-24)
A1541	Diffusional loss in a parallel plate channel--polydisperse aerosol (Lee and Kim AS&T 31:56-65 1999)
A1568	Diffusional loss in a tubular channel--polydisperse aerosol (Lee and Kim AS&T 31:56-65 1999)
A1595	Diffusional penetration through a screen (B&W 19-26 to 19-30; W&B 19-25 to 19-29; Cheng, Yeh and Brinsko, Aerosol Sci. Tech. 4:165, 1985)
A1616	Diffusion losses in a coiled tube (B&W 19-36, 37; W&B 19-35, 36)
A1638	Potential field required to levitate a spherical particle (B&W 20-1; W&B 20-2)
A1649	Shape factor for agglomerates (B&W 23-38, 23-42, 23-43, 23-44)
A1659	Aerodynamic diameter of a prolate spheroid and cylinders (B&W 23-46 to 23-50; W&B 25-2 to 25-6)
A1678	Dilution factor for particles in nebulized suspension (B&W 21-1; W&B 22-1)
A1689	Solute particle from vibrating orifice generator (B&W 21-2, 21-3; W&B 22-2, 22-3)
A1701	Flow rate through a venturi meter at standard conditions (W&B 22-6; Lippmann, Air Sampling Instruments, ACGIH 1995 p 145)
A1716	Flow rate through a critical orifice (B&W 21-7; W&B 22-7): See also Kotrappa et al., Ann. Occup. Hyg. 20:189-194 (1977) for using syringe needles or Zimmernman and Reist Am. Ind. Hyg. Assoc. J. 45:5 340-355 (1984) for using pipet tips
A1729	Air velocity from Bernoulli's theorem -Pitot tube-(W&B 22-12; Lippmann in Air Sampling Instruments ACGIH 1989 p. 80)
A1739	Pressure drop in a length of smooth cylindrical tube (Bird, Stewart and Lightfoot. Transport Phenomena. pp182-7)
A1756	Aerosol mass concentration (assuming spherical particles)
A1759	Pressure drop in a length of smooth cylindrical tube (Bird, Stewart and Lightfoot. Transport Phenomena. pp182-7)
A1776	Aerosol mass concentration (assuming spherical particles)

## Sheet: Instructions
		2001-11-03
AEROSOL CALCULATOR PROGRAM
by Paul A. Baron, Ph.D.
IMPORTANT! You should immediately make a backup copy of this program.
Introduction
This spreadsheet program contains over 100 equations for calculating aerosol parameters.
Most of the equations are available from Aerosol Measurement, edited by Baron and Willeke
(John Wiley and Sons 2001) or from the first edition by Willeke and Baron (Van Nostrand
Reinhold 1993). Some are also taken from Hinds' book, Aerosol Technology
(John Wiley and Sons, 1982, also second edition, 1999). Equations not taken from these texts
are referenced appropriately in each module of the spreadsheet. There are four sheets in the
AeroCalc spreadsheet: calculations in SI units, cgs units, an index, and instructions.
The program is available as an Microsoft Excel spreadsheet (either IBM PC or Apple
Macintosh format). There are translation programs that can convert these to other spreadsheet
programs. The functions involved are relatively straightforward and no macros have been used
in the calculations. The only "unusual" function used for some calculations is Iteration. This
is indicated for the appropriate modules. The Iteration function is under the Tools:Options(or
preferences): Calculation. Most calculations will converge with fewer than 100 iterations, while
some may take over 1000. Recalculate until the numbers do not change significantly (F9). When
Iteration is turned off, you will get an error message indicating circular references--ignore this.
Quite often calculations are desired in the "reverse" direction, i.e., one wants to know what input
parameter(s) will give a specific desired output. This can be accomplished in Excel by using the
Solver function available in the Analysis TookPack. This tool pack has to be installed for Solver
to be available. The Solver is then available under the Tools menu. The Solver window indicates
the required parameters and is largely self explanatory. See the help menu for more information.
Note that a calculation is only meaningful when the person performing the calculation
understands the equations being used and the assumptions behind the equations. This program
does not claim to substitute for that understanding. However, the program is useful for "back
of the envelope" type calculations for certain situations that arise in aerosol science.
Spreadsheet programs are renowned for their ability to allow the user to rapidly explore "what
if" situations by creating arrays of calculations related to a specific situation.
The spreadsheet format provides much more flexibility in calculation than an earlier Basic
computer program version. The user can create a table with one variable changed for each
calculation. For instance, most calculations involve particle diameter. The calculation can be
performed as a function of diameter and then plotted. Examples are given below. Some
familiarity with spreadsheets and their capabilities is assumed.
Format
Each calculation module is separated by two lines of asterisks. Several parameters may be
calculated to determine the final parameter. All calculations are in either SI units or
CGS units. Particle diameter is usually in micrometers.
An example calculation is given in Example 1 below. The first row, column A contains a
description of the calculation with a reference to a book and equation number or a journal.
The subsequent items in column A above the dashed line are descriptions of the input
parameters. Column B contains the input parameters and column C contains the units.
Columns to the right of column C may contain comments, useful constants, etc. Some
comments may appear also in column C.
The results are calculated below the dashed line. Several preliminary calculations may be
necessary to provide input into the final calculation. These are also below the line and use the
input values above the line. In some cases, several final calculations are grouped in the same
segment and are thus below the dashed line. In a fashion similar to the format of the input
parameters, the descriptions of the calculated values are in Column A, the calculated values
themselves are in Column B and the units are in Column C. Comments are in Column C or D.
Note that input parameters that can be changed are indicated in blue.
Example 1.
	A	B	C
1	Particle settling velocity in Stokes regime (W&B 3-28; Hinds 3-21)
2	Temperature	293.15	degrees Kelvin
3	Pressure	101.3	Kilopascals
4	Particle diameter	0.5	µm
5	Particle density	1	grams/cm^3
6	-	-	-
7	Air viscosity =	0.000180711	poise
8	Slip correction factor =	1.33349
9	Settling velocity =	0.0010054	cm/sec
Table of Contents
A table of contents is included in the spreadsheet in Columns H and I. Column H refers to the
location of the title line in each calculation. A relative referencing equation is used in Column H
so that if a new calculation is added within the spreadsheet, the reference line numbers in the
Table of Contents remain correct.
A table of contents is also included in the worksheet marked Index.
Constants and Conversion Factors
Some useful constants and conversion factors are listed in Columns H and I below the Table of
Contents.
Iterative Solutions
Several of the calculations require an iterative solution. The spreadsheet iteration function may
be turned off (or the number of iterations set to one) to speed recalculation time, but an alert
message may periodically indicate that the iteration has not been carried out. The calculations
that require iteration are noted just below the description line.
Turn on Iteration under Tools menu/Preferences (or Options)/Calculation
(check Help menu if not found in this location)
Additional Spreadsheet Templates
Several additional spreadsheet templates have been provided. These have been separated
because of their size and difference in format. One allows calculation of a lognormal particle
size distribution; another allows the calculation of a two dimensional fiber length/diameter
distribution; the third allows calculation of a two dimensional potential field, either in
rectangular coordinates or cylindrical coordinates, by iterative solution of the Laplacian
equation. See the indicated reference for an explanation of each calculation. An example
spreadsheet template as described below is also included.
A spreadsheet has been included to calculate probit plots for lognormal distributions.
Example Calculation using AeroCalc
If a calculation is carried out that requires several parameters to be determined, it may be
convenient to copy one or more modules from the AeroCalc to a new spreadsheet.
That way the segments are closer together and the entire spreadsheet does not have to be
recalculated for each calculation.
As an example, suppose we wanted to compare the settling velocity assuming laminar flow
(Stokes regime) and non-Stokesian settling. We can perform the calculation by replacing the
diameter in each of the calculations one at a time and writing down the results. On the other
hand, we can use the power of the spreadsheet to perform the entire calculation at once.
First, we create a new spreadsheet and copy the segments calculating particle settling velocity
(starting on Line 191 in AeroCalc spreadsheet) and particle settling at high Re
(starting on Line 224 in AeroCalc spreadsheet). We then insert, for example, five
columns between Columns B and C to calculate settling velocity values for the various sizes.
Column B is then replicated through Column G so that the calculation is the same in Columns
B through G. In the example, the calculation is carried out for a 10 µm particle in column B.
In each subsequent column, the diameter is multiplied by 2. This is accomplished by placing
the equation =B162*2 in Cell C162 and replicating this cell through to Cell G162. To ensure that the
spreadsheet will always use the same value of diameter for the two calculations, replace
the value of the diameter in the second calculation (Cell B173) with =B162 and replicate this cell
through G173. Since the temperature, pressure and particle density are all the same for the two
calculations, we can reference these values so that we only have to change the values in B160 to
and B163 and all the other values will follow suit.
If we place the value of 20 µm as the starting size for the calculation in Cell B162, we get the
results noted in the example below. Notice that the calculation for settling at high Reynolds
number involves an iterative calculation. Therefore, the number of iterations allowed in the
calculation should be set at a high enough number for the calculation to converge. 30 iterations
should be adequate.
Finally, we may want to plot the results of the calculation. Some spreadsheet programs may
allow you to select the rows for plotting. Others may only allow selection of contiguous rows and
columns for plotting. Therefore, we set up a new region below the calculations for this
purpose. In cell A184, we place the equation =A162; in Cell A185, =A167; and in Cell A186, =A182.
These three cells are then replicated through Column H. These three rows are selected for
plotting and the XY scatter plot in the figure below results.
If we are curious about the results for a different range of particle sizes, we could replace B162
with a different value and recalculate the spreadsheet, obtaining the new values and a plot of
these values almost immediately.
Example 2.
Particle settling velocity in Stokes regime (W&B 3-28; Hinds 3-21)
Temperature	293.15	293.15	293.15	293.15	293.15	293.15	Kelvin
Pressure	101.3	101.3	101.3	101.3	101.3	101.3	kPa
Particle diameter	15	30	60	120	240	480	µm
Particle density	1	1	1	1	1	1	g/cm^3
-	-	-	-	-	-	-	-----------------
Air viscosity =	0.000180711	0.000180711	0.000180711	0.000180711	0.000180711	0.000180711	poise
Slip correction factor =	1.01106	1.00553	1.00277	1.00138	1.00069	1.00035
Settling velocity =	0.685866	2.72846	10.8838	43.4752	173.781	694.883	cm/s
Settling velocity at high Re (W&B 3-33)
NOTE: Use iteration so that answer converges.
Temperature	293.15	293.15	293.15	293.15	293.15	293.15	Kelvin
Pressure	101.3	101.3	101.3	101.3	101.3	101.3	kPa
Particle diameter	15	30	60	120	240	480	µm
Particle density	1	1	1	1	1	1	g/cm^3
Particle shape factor	1	1	1	1	1	1
-	-	-	-	-	-	-	----------------------
Air density =	0.00120479	0.00120479	0.00120479	0.00120479	0.00120479	0.00120479	g/cm^3
Air viscosity =	0.000180711	0.000180711	0.000180711	0.000180711	0.000180711	0.000180711	poise
Reynolds number =	0.00685892	0.0545712	0.419267	2.77352	14.3763	63.342
Slip correction factor =	1.01106	1.00553	1.00277	1.00138	1.00069	1.00035
Drag coefficient =	3499.09	439.792	59.4411	10.8517	3.22892	1.33017
Settling velocity =	0.685866	2.72846	10.4813	34.6677	89.8482	197.936	cm/s
Particle diameter	15	30	60	120	240	480	µm
Settling velocity (Stokes)	0.685866	2.72846	10.8838	43.4752	173.781	694.883	cm/s
Settling velocity (high velocity)	0.685866	2.72846	10.4813	34.6677	89.8482	197.936	cm/s
Figure for Example 2.
Thus, the settling velocity is correct by either approach up to about 40 µm (Re = 0.1,
about1% error) or 80 µm (Re = 1, about 10% error), depending on the acceptable
error level. For larger particles, the high Re formula should be used. Note that for
Re < 0.1, the two calculations converge to identical results.
Other spreadsheets provided.
sizedis.xl
The first spreadsheet (sizedis.xl) is one that calculates a lognormal size distribution.
The input parameters are at the top of the sheet. In addition to the lognormal.
distribution, a simulated distribution with the selected total number of particles is also
calculated. Thus, you can simulate a measured distribution, as with an optical particle
counter, in which a limited number of particles are counted. The variability inherent
in counting particles can be demonstrated. Note that this variability is simulated by
adding random numbers to the normalized log normal distribution. This is explained in
Example 8-1 in Willeke and Baron.
Note that it is relatively easy to expand the calculation to provide more size resolution.
Select a row in the middle of the distribution and insert the additional rows to give the
desired number of size bins. Select a row at least two rows above the inserted blank rows
and copy down past the first two rows at the end of the blank rows.
In addition, the calculation of inhalable, thoracic and respirable fractions are calculated.
This is provided on the right of the size distribution calculation. These definitions are
used for estimating exposure in occupational sampling.
size2d.xl
This spreadsheet allows the calculation of a two dimensional size distribution, as for
a length/diameter distribution for fibers. The equations are described in Willeke and
Baron (Equation 25-1). This spreadsheet can also be expanded to give more size
distribution resolution, except that both the rows and columns can be expanded using
the technique described for sizedis.xl above.
2Drect.xl
This spreadsheet allows the calculation of a two dimensional potential field. It can be used
for electrostatic field calculations or potential flow field calculations. For electrostatic
fields, you have to insert the boundary values. Having set up the boundary values, internal
elements are copied to fill the entire space within the boundaries. Note during copying
that each element depends only on its nearest neighbors. Once finished setting up the
elements and the boundary conditions, turn on the iteration in the spreadsheet. You can
select the number of iterations and the maximum change when the iteration is complete.
In Microsoft Excel® 5.0 for the Mac and Excel® 97 for the PC, the iteration function can
be found under Tools;Options(or Preferences);Calculation. During iteration, it helps to
minimize the size of the visible window to speed up the calculation.
The potential field can be any two dimensional shape and size limited only by the size of the
spreadsheet and the calculation time. This depends on the size and speed of the computer
and the time you are willing to wait. A calculation involving two thousand elements can
iterate to a solution in a time on the order of a few minutes
2Daxial.xl
This spreadsheet does the same type of potential field as 2Drect.xl, except that it is for a two
dimensional axially symmetric field. It can be expanded and iterated in the same fashion
as 2Drect.xl except that elements on the radial axis are different from the other elements.
These should not be replicated to other columns when expanding the spreadsheet.
Again, when replicating elements to fill inside the boundary elements, be sure to note
that each element depends on its nearest neighbors. It is easy to replicate the elements
in a way that causes references to non-nearest neighbors.
2Daxial.xl was used to calculate the electrostatic potential field surrounding the inlet on
asbestos sampler in Baron and Deye, Am. Ind. Hyg. Assoc. J. (1990) 51(2) 63-69, Figure 6.
For this figure, the elements with the same potential were connected by hand, creating
isopotential lines.
For additional explanation of either of these two spreadsheets, see J. Crowley, J. Electrostatics
(1987) Vol 19, pp137-149.
Probit.xl
This spreadsheet allows input of impactor cutpoints and masses on each impactor stage. The
spreadsheet calculates the log probability plot which should be a straight line for a lognormal
distribution. The x and y coordinates are added to the plot as additional data plots. Labels for
these axis points have to be placed on the figure by hand. Also, the data points are used
to calculate the geometric mean diameter and geometric standard deviation by regression.
If the plot is not a straight line, only the points that appear to follow a straight line should be
used in the regression calculation. The example is taken from Willeke and Baron, Chapter 9.
Additional
If you find any errors in the program, please let me know so that I can update the program
and make the new version available to others. In addition, if you have any similar
calculations that have been published and you feel would be useful to others, let me know
and I can include them in the program. If you can include an example of the suggested
calculation, that would be helpful.
Updates of the program are available through TSI, Inc. on the Internet http://www.tsi.com.
or from BGI, Inc., http://www.bgiusa.com
This software is provided "as is" and no warranty or representation, express or implied, is made
with respect to its quality, performance or fitness for a particular purpose.
This program is distributed as freeware. Try it out and pass it on to others who might be
interested. The author requests that the program not be used for commercial purposes
without the author's express written consent.
Paul A. Baron, Ph.D.
For comment or feedback, contact: pbaron@cdc.gov
