# Supplementary material for: Evaluation of a bioaerosol sampler for indoor environmental surveillance of Severe Acute Respiratory Syndrome Coronavirus 2
Source: PLoS One. 2021 Nov 15;16(11):e0257689. doi: 10.1371/journal.pone.0257689 (PMC8592464; doi:10.1371/journal.pone.0257689)
Supplement: S2 Data — (XLSX) [file pone.0257689.s002.xlsx]

## Sheet: Sheet1
Capture efficiency calculation for samplers in RDM
20201208 version		Input values in green cells
Calcs total GC through each sampler over runtime		Calculation happening in yellow cells
		Results found in blue cells
Note: uses iterative calc for capture rate. Must turn on in Excel > Prefernces > Calculation > Use iterative calculation (leave default values)
Input variables here:	Value	Notes
Experiment configuration
Nominal nebulized concentration (GC/L)	3200	Options are [3.2, 32, 320, 3200, 32000]. This is a working nomeclature developed for the experiment, and is used to reference the starting concentration in the liquid to be nebulized.
Nominal outside air exchange rate (ACH)	1	Options are [0, 1, 6]. Typically 1 or 6 for shorter runs, enter 0 for overnight where only nebulizer air causes room exchange. This was controlled with the shop vac, full-on for 6 ACH or cycled 1 min on/5 min off for 1 ACH.
Nebulizer runtime (min)	60	Typically assumed to be 60 min for 75 min run and 4 hrs for 8 hr run
Sampler & Experiment runtime (min)	75	Used for all samplers included in calc.
Space criteria
Room volume (L)	28040	RDM volume from interior measurements is 28040 L.
HVAC criteria
Shopvac flowrate L/min	2560	Measured with HEPA filter installed.
Nebulizer criteria
Number of nebulizers used	3	Should be 3 for all cases.
Nebulizer airflow rate (L/min)	16	Should be 16 for all cases.
Percent left in nebulizer (%)	5	Assumes some liquid is left in the nebulizers. Affects overall GC nebulized, but not max GC/L rate.
Reduce GC nebulized for last (%) of nebulizer runtime	20	Must be a large enough value to make B57 > 0. Percent left in nebulizer reduction only affects this last part of the nebulizer runtime.
Percent deposited on surfaces (%)	15	Assumes some particles settle on surfaces. Continuously applied across experiment runtime. Take from literature or possibly overall average based on petri and wall swabs?
Sampler criteria
Number of Thermo Samplers used	2	Typically 2.
Thermo sampler flowrate (L/min)	200	Typically 200.
Thermo sampler 1 capture (%)	0.0553576	Used in RDM concentration calc, and is also resultant total GC through samplers (iterative calc / circular reference). 100 means sampler captures all GC that pass through sampler.
Thermo sampler 2 capture (%)	0.0276788	Used in RDM concentration calc, and is also resultant total GC through samplers (iterative calc / circular reference).
Number of Bobcat samplers used	1	Typically 1.
Bobcat flowrate (L/min)	200	Typically 200.
Bobcat capture (%)	0.0249109	Used in RDM concentration calc, and is also resultant total GC through samplers (iterative calc / circular reference).
Number of Universal Spot samplers used	1	Typically 1.
Universal Spot flowrate (L/min)	1.5	Typically 1.5
Universal Spot capture (%)	0.0184525	Used in RDM concentration calc, and is also resultant total GC through samplers (iterative calc / circular reference).
Number of SKC Biosamplers used	2	Set to 0 when not in use. Typically 2 for short runs and not used for overnight runs.
SKC Biosampler flowrate (L/min)	12.5	Typically 12.5
SKC Biosampler capture (%)	0.0243573	Used in RDM concentration calc, and is also resultant total GC through samplers (iterative calc / circular reference).
Number of SKC Airchek Touch samplers used	1	Set to 0 when not in use. Typically 1 for short runs and not used for overnight runs.
SKC Airchek Touch flowrate (L/min)	5	Typically 5.
SKC Aircheck capture (%)	0.0332145	Used in RDM concentration calc, and is also resultant total GC through samplers (iterative calc / circular reference).
Number of Gillian 5000 samplers used	1	Set to 0 when not in use. Typically 1 for short runs and not used for overnight runs.
Gillian 5000 flowrate (L/min)	5	Typically 5.
Gillian 5000 capture (%)	0.022143	Used in RDM concentration calc, and is also resultant total GC through samplers (iterative calc / circular reference).
Total GC through each sampler	GC/runtime	Actual GC observed in sample	Capture efficiency (%)
Thermo Sampler 1	3.61288e+06	2000	0.0553576
Thermo Sampler 2	3.61288e+06	1000	0.0276788
Bobcat	3.61288e+06	900	0.0249109
Universal Spot	27096.6	5	0.0184525
2 SKC Biosampler	451610	110	0.0243573
SKC Aircheck	90321.9	30	0.0332145
Gillian 5000	90321.9	20	0.022143
Calculations:	Value	Notes
GC rate calcs
Total GC available to be nebulized	89728000
GC nebulized over first part of nebulizer runtime	71782400
GC nebulized over last part of nebulizer runtime	13459200	If < 0, increase B21.
GC/min for first part	1.49547e+06
GC/min for last part	1121600
Number of nebulizer minutes first part	48
Number of nebulizer minutes last part	12
Number of minutes after nebulizer	15
Airflow rate calcs
Room exhaust airflow rate (L/min)	426.667	Uses actual shopvac flowrate and nominal ACH term to determine exhaust rate. Assumes balanced supply.
Overnight exhaust airflow rate (L/min)	0	This term is used only when there is no shopvac use (overnight), otherwise air compressor/nebulizer supply air is considered balanced by exhaust in the term above (room exhaust air).
Combined sampler capture rate (L/min)	0.280386	All samplers. Sum of sampler flowrates x assumed capture rate.
Exhausted + Captured rate (L/min)	426.947	Sum of room exhaust and assumed sampler capture.
Room supply airflow rate (L/min)	426.667	Assumes balanced makeup air for shopvac exhaust. So nebulizer air is included in this term.
Overnight supply airflow rate (L/min)	0	Only used when there is no shopvac exhaust.
Minute by minute calcs over runtime		This all happens in the lookup table below.
Auto update lookup table of RDM concentration for each minute of runtime in three phases. Only uses values for designated duration of each phase.
Runtime minute	Phase 1 RDM concentration (GC/L)	Phase 2 RDM concentration (GC/L)	Phase 3 RDM concentration (GC/L)	Final RDM Concentration (GC/L)
0	0	318.336	247.931	16.5822
1	52.534	305.211	207.023
2	96.3999	294.253	172.865
3	133.028	285.102	144.342
4	163.613	277.461	120.526
5	189.151	271.081	100.64
6	210.475	265.754	84.0342
7	228.281	261.305	70.1687
8	243.149	257.591	58.591
9	255.564	254.489	48.9236
10	265.93	251.899	40.8513
11	274.586	249.737	34.1109
12	281.814	247.931	28.4827
13	287.849	246.424	23.7831
14	292.889	245.165	19.8589
15	297.096	244.113	16.5822
16	300.61	243.236	13.8462
17	303.544	242.503	11.5616
18	305.994	241.891	9.65396
19	308.039	241.38	8.06107
20	309.747	240.953	6.73101
21	311.174	240.597	5.62041
22	312.364	240.299	4.69305
23	313.359	240.051	3.91871
24	314.189	239.843	3.27213
25	314.883	239.67	2.73223
26	315.461	239.525	2.28142
27	315.945	239.405	1.90499
28	316.348	239.304	1.59067
29	316.686	239.22	1.32821
30	316.967	239.149	1.10906
31	317.202	239.091	0.926066
32	317.398	239.041	0.773267
33	317.562	239.001	0.64568
34	317.699	238.966	0.539144
35	317.813	238.938	0.450186
36	317.908	238.914	0.375906
37	317.988	238.894	0.313882
38	318.055	238.877	0.262092
39	318.11	238.864	0.218848
40	318.157	238.852	0.182738
41	318.195	238.842	0.152587
42	318.228	238.834	0.12741
43	318.255	238.828	0.106388
44	318.277	238.822	0.0888339
45	318.296	238.817	0.0741765
46	318.312	238.813	0.0619375
47	318.325	238.81	0.0517179
48	318.336	238.807	0.0431846
49	318.345	238.805	0.0360592
50	318.353	238.803	0.0301095
51	318.359	238.801	0.0251415
52	318.364	238.8	0.0209932
53	318.369	238.799	0.0175294
54	318.372	238.798	0.014637
55	318.376	238.797	0.012222
56	318.378	238.797	0.0102054
57	318.38	238.796	0.00852149
58	318.382	238.796	0.00711546
59	318.384	238.795	0.00594142
60	318.385	238.795	0.0049611
61	318.386	238.795	0.00414253
62	318.387	238.795	0.00345902
63	318.388	238.794	0.00288829
64	318.388	238.794	0.00241172
65	318.389	238.794	0.00201379
66	318.389	238.794	0.00168152
67	318.389	238.794	0.00140407
68	318.39	238.794	0.0011724
69	318.39	238.794	0.00097896
70	318.39	238.794	0.000817433
71	318.39	238.794	0.000682558
72	318.39	238.794	0.000569938
73	318.391	238.794	0.000475899
74	318.391	238.794	0.000397377
75	318.391	238.794	0.00033181
76	318.391	238.793	0.000277062
77	318.391	238.793	0.000231347
78	318.391	238.793	0.000193175
79	318.391	238.793	0.000161302
80	318.391	238.793	0.000134687
81	318.391	238.793	0.000112464
82	318.391	238.793	9.39078e-05
83	318.391	238.793	7.84132e-05
84	318.391	238.793	6.54752e-05
85	318.391	238.793	5.46719e-05
86	318.391	238.793	4.56511e-05
87	318.391	238.793	3.81188e-05
88	318.391	238.793	3.18292e-05
89	318.391	238.793	2.65775e-05
90	318.391	238.793	2.21922e-05
91	318.391	238.793	1.85306e-05
92	318.391	238.793	1.54731e-05
93	318.391	238.793	1.292e-05
94	318.391	238.793	1.07883e-05
95	318.391	238.793	9.00821e-06
96	318.391	238.793	7.52187e-06
97	318.391	238.793	6.28078e-06
98	318.391	238.793	5.24446e-06
99	318.391	238.793	4.37913e-06
100	318.391	238.793	3.65659e-06
101	318.391	238.793	3.05326e-06
102	318.391	238.793	2.54947e-06
103	318.391	238.793	2.12882e-06
104	318.391	238.793	1.77756e-06
105	318.391	238.793	1.48427e-06
106	318.391	238.793	1.23937e-06
107	318.391	238.793	1.03487e-06
108	318.391	238.793	8.64122e-07
109	318.391	238.793	7.21544e-07
110	318.391	238.793	6.0249e-07
111	318.391	238.793	5.03081e-07
112	318.391	238.793	4.20073e-07
113	318.391	238.793	3.50762e-07
114	318.391	238.793	2.92887e-07
115	318.391	238.793	2.44561e-07
116	318.391	238.793	2.04209e-07
117	318.391	238.793	1.70515e-07
118	318.391	238.793	1.4238e-07
119	318.391	238.793	1.18888e-07
120	318.391	238.793	9.92715e-08
121	318.391	238.793	8.28919e-08
122	318.391	238.793	6.92149e-08
123	318.391	238.793	5.77946e-08
124	318.391	238.793	4.82586e-08
125	318.391	238.793	4.0296e-08
126	318.391	238.793	3.36472e-08
127	318.391	238.793	2.80955e-08
128	318.391	238.793	2.34598e-08
129	318.391	238.793	1.9589e-08
130	318.391	238.793	1.63568e-08
131	318.391	238.793	1.3658e-08
132	318.391	238.793	1.14044e-08
133	318.391	238.793	9.52273e-09
134	318.391	238.793	7.95149e-09
135	318.391	238.793	6.63951e-09
136	318.391	238.793	5.54401e-09
137	318.391	238.793	4.62925e-09
138	318.391	238.793	3.86544e-09
139	318.391	238.793	3.22765e-09
140	318.391	238.793	2.69509e-09
141	318.391	238.793	2.25041e-09
142	318.391	238.793	1.87909e-09
143	318.391	238.793	1.56905e-09
144	318.391	238.793	1.31016e-09
145	318.391	238.793	1.09398e-09
146	318.391	238.793	9.13478e-10
147	318.391	238.793	7.62756e-10
148	318.391	238.793	6.36903e-10
149	318.391	238.793	5.31815e-10
150	318.391	238.793	4.44066e-10
151	318.391	238.793	3.70796e-10
152	318.391	238.793	3.09616e-10
153	318.391	238.793	2.5853e-10
154	318.391	238.793	2.15873e-10
155	318.391	238.793	1.80254e-10
156	318.391	238.793	1.50512e-10
157	318.391	238.793	1.25678e-10
158	318.391	238.793	1.04942e-10
159	318.391	238.793	8.76264e-11
160	318.391	238.793	7.31682e-11
161	318.391	238.793	6.10956e-11
162	318.391	238.793	5.10149e-11
163	318.391	238.793	4.25975e-11
164	318.391	238.793	3.5569e-11
165	318.391	238.793	2.97002e-11
166	318.391	238.793	2.47997e-11
167	318.391	238.793	2.07078e-11
168	318.391	238.793	1.72911e-11
169	318.391	238.793	1.44381e-11
170	318.391	238.793	1.20558e-11
171	318.391	238.793	1.00666e-11
172	318.391	238.793	8.40566e-12
173	318.391	238.793	7.01874e-12
174	318.391	238.793	5.86066e-12
175	318.391	238.793	4.89366e-12
176	318.391	238.793	4.08622e-12
177	318.391	238.793	3.412e-12
178	318.391	238.793	2.84902e-12
179	318.391	238.793	2.37894e-12
180	318.391	238.793	1.98642e-12
181	318.391	238.793	1.65866e-12
182	318.391	238.793	1.38499e-12
183	318.391	238.793	1.15647e-12
184	318.391	238.793	9.65653e-13
185	318.391	238.793	8.06322e-13
186	318.391	238.793	6.7328e-13
187	318.391	238.793	5.6219e-13
188	318.391	238.793	4.6943e-13
189	318.391	238.793	3.91975e-13
190	318.391	238.793	3.273e-13
191	318.391	238.793	2.73296e-13
192	318.391	238.793	2.28203e-13
193	318.391	238.793	1.9055e-13
194	318.391	238.793	1.59109e-13
195	318.391	238.793	1.32856e-13
196	318.391	238.793	1.10935e-13
197	318.391	238.793	9.26313e-14
198	318.391	238.793	7.73473e-14
199	318.391	238.793	6.45851e-14
200	318.391	238.793	5.39287e-14
201	318.391	238.793	4.50306e-14
202	318.391	238.793	3.76006e-14
203	318.391	238.793	3.13966e-14
204	318.391	238.793	2.62162e-14
205	318.391	238.793	2.18906e-14
206	318.391	238.793	1.82787e-14
207	318.391	238.793	1.52627e-14
208	318.391	238.793	1.27444e-14
209	318.391	238.793	1.06416e-14
210	318.391	238.793	8.88576e-15
211	318.391	238.793	7.41962e-15
212	318.391	238.793	6.1954e-15
213	318.391	238.793	5.17317e-15
214	318.391	238.793	4.31961e-15
215	318.391	238.793	3.60688e-15
216	318.391	238.793	3.01175e-15
217	318.391	238.793	2.51482e-15
218	318.391	238.793	2.09988e-15
219	318.391	238.793	1.7534e-15
220	318.391	238.793	1.46409e-15
221	318.391	238.793	1.22252e-15
222	318.391	238.793	1.02081e-15
223	318.391	238.793	8.52376e-16
224	318.391	238.793	7.11735e-16
225	318.391	238.793	5.943e-16
226	318.391	238.793	4.96242e-16
227	318.391	238.793	4.14363e-16
228	318.391	238.793	3.45994e-16
229	318.391	238.793	2.88906e-16
230	318.391	238.793	2.41237e-16
231	318.391	238.793	2.01433e-16
232	318.391	238.793	1.68197e-16
233	318.391	238.793	1.40445e-16
234	318.391	238.793	1.17272e-16
235	318.391	238.793	9.79221e-17
236	318.391	238.793	8.17651e-17
237	318.391	238.793	6.8274e-17
238	318.391	238.793	5.70089e-17
239	318.391	238.793	4.76026e-17
240	318.391	238.793	3.97482e-17
241	318.391	238.793	3.31898e-17
242	318.391	238.793	2.77136e-17
243	318.391	238.793	2.31409e-17
244	318.391	238.793	1.93227e-17
245	318.391	238.793	1.61345e-17
246	318.391	238.793	1.34723e-17
247	318.391	238.793	1.12494e-17
248	318.391	238.793	9.39328e-18
249	318.391	238.793	7.84341e-18
250	318.391	238.793	6.54926e-18
251	318.391	238.793	5.46864e-18
252	318.391	238.793	4.56633e-18
253	318.391	238.793	3.81289e-18
254	318.391	238.793	3.18377e-18
255	318.391	238.793	2.65846e-18
256	318.391	238.793	2.21982e-18
257	318.391	238.793	1.85355e-18
258	318.391	238.793	1.54772e-18
259	318.391	238.793	1.29235e-18
260	318.391	238.793	1.07911e-18
261	318.391	238.793	9.01061e-19
262	318.391	238.793	7.52387e-19
263	318.391	238.793	6.28245e-19
264	318.391	238.793	5.24586e-19
265	318.391	238.793	4.3803e-19
266	318.391	238.793	3.65756e-19
267	318.391	238.793	3.05407e-19
268	318.391	238.793	2.55015e-19
269	318.391	238.793	2.12938e-19
270	318.391	238.793	1.77804e-19
271	318.391	238.793	1.48466e-19
272	318.391	238.793	1.2397e-19
273	318.391	238.793	1.03515e-19
274	318.391	238.793	8.64352e-20
275	318.391	238.793	7.21736e-20
276	318.391	238.793	6.02651e-20
277	318.391	238.793	5.03214e-20
278	318.391	238.793	4.20185e-20
279	318.391	238.793	3.50855e-20
280	318.391	238.793	2.92965e-20
281	318.391	238.793	2.44626e-20
282	318.391	238.793	2.04263e-20
283	318.391	238.793	1.7056e-20
284	318.391	238.793	1.42418e-20
285	318.391	238.793	1.18919e-20
286	318.391	238.793	9.92979e-21
287	318.391	238.793	8.29139e-21
288	318.391	238.793	6.92333e-21
289	318.391	238.793	5.78099e-21
290	318.391	238.793	4.82714e-21
291	318.391	238.793	4.03067e-21
292	318.391	238.793	3.36562e-21
293	318.391	238.793	2.8103e-21
294	318.391	238.793	2.3466e-21
295	318.391	238.793	1.95942e-21
296	318.391	238.793	1.63612e-21
297	318.391	238.793	1.36616e-21
298	318.391	238.793	1.14075e-21
299	318.391	238.793	9.52526e-22
300	318.391	238.793	7.95361e-22
301	318.391	238.793	6.64128e-22
302	318.391	238.793	5.54548e-22
303	318.391	238.793	4.63049e-22
304	318.391	238.793	3.86646e-22
305	318.391	238.793	3.22851e-22
306	318.391	238.793	2.69581e-22
307	318.391	238.793	2.251e-22
308	318.391	238.793	1.87959e-22
309	318.391	238.793	1.56946e-22
310	318.391	238.793	1.31051e-22
311	318.391	238.793	1.09427e-22
312	318.391	238.793	9.13721e-23
313	318.391	238.793	7.62959e-23
314	318.391	238.793	6.37072e-23
315	318.391	238.793	5.31956e-23
316	318.391	238.793	4.44184e-23
317	318.391	238.793	3.70895e-23
318	318.391	238.793	3.09698e-23
319	318.391	238.793	2.58598e-23
320	318.391	238.793	2.1593e-23
321	318.391	238.793	1.80302e-23
322	318.391	238.793	1.50553e-23
323	318.391	238.793	1.25712e-23
324	318.391	238.793	1.04969e-23
325	318.391	238.793	8.76497e-24
326	318.391	238.793	7.31876e-24
327	318.391	238.793	6.11118e-24
328	318.391	238.793	5.10285e-24
329	318.391	238.793	4.26089e-24
330	318.391	238.793	3.55785e-24
331	318.391	238.793	2.97081e-24
332	318.391	238.793	2.48063e-24
333	318.391	238.793	2.07133e-24
334	318.391	238.793	1.72957e-24
335	318.391	238.793	1.44419e-24
336	318.391	238.793	1.2059e-24
337	318.391	238.793	1.00693e-24
338	318.391	238.793	8.40789e-25
339	318.391	238.793	7.02061e-25
340	318.391	238.793	5.86222e-25
341	318.391	238.793	4.89496e-25
342	318.391	238.793	4.0873e-25
343	318.391	238.793	3.41291e-25
344	318.391	238.793	2.84978e-25
345	318.391	238.793	2.37957e-25
346	318.391	238.793	1.98695e-25
347	318.391	238.793	1.65911e-25
348	318.391	238.793	1.38536e-25
349	318.391	238.793	1.15678e-25
350	318.391	238.793	9.65909e-26
351	318.391	238.793	8.06536e-26
352	318.391	238.793	6.73459e-26
353	318.391	238.793	5.6234e-26
354	318.391	238.793	4.69555e-26
355	318.391	238.793	3.92079e-26
356	318.391	238.793	3.27387e-26
357	318.391	238.793	2.73369e-26
358	318.391	238.793	2.28263e-26
359	318.391	238.793	1.906e-26
360	318.391	238.793	1.59152e-26
361	318.391	238.793	1.32892e-26
362	318.391	238.793	1.10965e-26
363	318.391	238.793	9.26559e-27
364	318.391	238.793	7.73679e-27
365	318.391	238.793	6.46023e-27
366	318.391	238.793	5.39431e-27
367	318.391	238.793	4.50425e-27
368	318.391	238.793	3.76106e-27
369	318.391	238.793	3.14049e-27
370	318.391	238.793	2.62232e-27
371	318.391	238.793	2.18964e-27
372	318.391	238.793	1.82835e-27
373	318.391	238.793	1.52668e-27
374	318.391	238.793	1.27478e-27
375	318.391	238.793	1.06444e-27
376	318.391	238.793	8.88812e-28
377	318.391	238.793	7.4216e-28
378	318.391	238.793	6.19705e-28
379	318.391	238.793	5.17455e-28
380	318.391	238.793	4.32076e-28
381	318.391	238.793	3.60784e-28
382	318.391	238.793	3.01255e-28
383	318.391	238.793	2.51549e-28
384	318.391	238.793	2.10044e-28
385	318.391	238.793	1.75387e-28
386	318.391	238.793	1.46448e-28
387	318.391	238.793	1.22285e-28
388	318.391	238.793	1.02108e-28
389	318.391	238.793	8.52603e-29
390	318.391	238.793	7.11925e-29
391	318.391	238.793	5.94459e-29
392	318.391	238.793	4.96374e-29
393	318.391	238.793	4.14473e-29
394	318.391	238.793	3.46086e-29
395	318.391	238.793	2.88982e-29
396	318.391	238.793	2.41301e-29
397	318.391	238.793	2.01487e-29
398	318.391	238.793	1.68242e-29
399	318.391	238.793	1.40482e-29
400	318.391	238.793	1.17303e-29
401	318.391	238.793	9.79481e-30
402	318.391	238.793	8.17868e-30
403	318.391	238.793	6.82922e-30
404	318.391	238.793	5.70241e-30
405	318.391	238.793	4.76152e-30
406	318.391	238.793	3.97588e-30
407	318.391	238.793	3.31987e-30
408	318.391	238.793	2.7721e-30
409	318.391	238.793	2.3147e-30
410	318.391	238.793	1.93278e-30
411	318.391	238.793	1.61388e-30
412	318.391	238.793	1.34759e-30
413	318.391	238.793	1.12524e-30
414	318.391	238.793	9.39578e-31
415	318.391	238.793	7.84549e-31
416	318.391	238.793	6.551e-31
417	318.391	238.793	5.4701e-31
418	318.391	238.793	4.56754e-31
419	318.391	238.793	3.81391e-31
420	318.391	238.793	3.18462e-31
421	318.391	238.793	2.65916e-31
422	318.391	238.793	2.22041e-31
423	318.391	238.793	1.85404e-31
424	318.391	238.793	1.54813e-31
425	318.391	238.793	1.29269e-31
426	318.391	238.793	1.0794e-31
427	318.391	238.793	9.013e-32
428	318.391	238.793	7.52587e-32
429	318.391	238.793	6.28412e-32
430	318.391	238.793	5.24725e-32
431	318.391	238.793	4.38146e-32
432	318.391	238.793	3.65853e-32
433	318.391	238.793	3.05488e-32
434	318.391	238.793	2.55083e-32
435	318.391	238.793	2.12995e-32
436	318.391	238.793	1.77851e-32
437	318.391	238.793	1.48506e-32
438	318.391	238.793	1.24003e-32
439	318.391	238.793	1.03543e-32
440	318.391	238.793	8.64582e-33
441	318.391	238.793	7.21928e-33
442	318.391	238.793	6.02811e-33
443	318.391	238.793	5.03348e-33
444	318.391	238.793	4.20297e-33
445	318.391	238.793	3.50949e-33
446	318.391	238.793	2.93043e-33
447	318.391	238.793	2.44691e-33
448	318.391	238.793	2.04318e-33
449	318.391	238.793	1.70606e-33
450	318.391	238.793	1.42456e-33
451	318.391	238.793	1.18951e-33
452	318.391	238.793	9.93243e-34
453	318.391	238.793	8.2936e-34
454	318.391	238.793	6.92517e-34
455	318.391	238.793	5.78253e-34
456	318.391	238.793	4.82842e-34
457	318.391	238.793	4.03174e-34
458	318.391	238.793	3.36651e-34
459	318.391	238.793	2.81104e-34
460	318.391	238.793	2.34723e-34
461	318.391	238.793	1.95994e-34
462	318.391	238.793	1.63655e-34
463	318.391	238.793	1.36652e-34
464	318.391	238.793	1.14105e-34
465	318.391	238.793	9.52779e-35
466	318.391	238.793	7.95573e-35
467	318.391	238.793	6.64305e-35
468	318.391	238.793	5.54696e-35
469	318.391	238.793	4.63172e-35
470	318.391	238.793	3.86749e-35
471	318.391	238.793	3.22936e-35
472	318.391	238.793	2.69653e-35
473	318.391	238.793	2.2516e-35
474	318.391	238.793	1.88009e-35
475	318.391	238.793	1.56988e-35
476	318.391	238.793	1.31085e-35
477	318.391	238.793	1.09457e-35
478	318.391	238.793	9.13964e-36
479	318.391	238.793	7.63162e-36
480	318.391	238.793	6.37241e-36
481	318.391	238.793	5.32098e-36
482	318.391	238.793	4.44303e-36
483	318.391	238.793	3.70994e-36
484	318.391	238.793	3.0978e-36
485	318.391	238.793	2.58667e-36
486	318.391	238.793	2.15988e-36
487	318.391	238.793	1.8035e-36
488	318.391	238.793	1.50593e-36
489	318.391	238.793	1.25745e-36
490	318.391	238.793	1.04997e-36
491	318.391	238.793	8.7673e-37
492	318.391	238.793	7.32071e-37
493	318.391	238.793	6.11281e-37
494	318.391	238.793	5.10421e-37
495	318.391	238.793	4.26202e-37
496	318.391	238.793	3.5588e-37
497	318.391	238.793	2.9716e-37
498	318.391	238.793	2.48129e-37
499	318.391	238.793	2.07188e-37
500	318.391	238.793	1.73003e-37
501	318.391	238.793	1.44458e-37
502	318.391	238.793	1.20622e-37
503	318.391	238.793	1.0072e-37
504	318.391	238.793	8.41013e-38
505	318.391	238.793	7.02247e-38
506	318.391	238.793	5.86378e-38
507	318.391	238.793	4.89627e-38
508	318.391	238.793	4.08839e-38
509	318.391	238.793	3.41381e-38
510	318.391	238.793	2.85054e-38
511	318.391	238.793	2.38021e-38
512	318.391	238.793	1.98748e-38
513	318.391	238.793	1.65955e-38
514	318.391	238.793	1.38573e-38
515	318.391	238.793	1.15708e-38
516	318.391	238.793	9.66166e-39
517	318.391	238.793	8.06751e-39
518	318.391	238.793	6.73638e-39
519	318.391	238.793	5.62489e-39
520	318.391	238.793	4.6968e-39
521	318.391	238.793	3.92183e-39
522	318.391	238.793	3.27474e-39
523	318.391	238.793	2.73441e-39
524	318.391	238.793	2.28324e-39
525	318.391	238.793	1.90651e-39
526	318.391	238.793	1.59194e-39
527	318.391	238.793	1.32927e-39
528	318.391	238.793	1.10994e-39
529	318.391	238.793	9.26806e-40
530	318.391	238.793	7.73885e-40
531	318.391	238.793	6.46195e-40
532	318.391	238.793	5.39574e-40
533	318.391	238.793	4.50545e-40
534	318.391	238.793	3.76206e-40
535	318.391	238.793	3.14133e-40
536	318.391	238.793	2.62302e-40
537	318.391	238.793	2.19022e-40
538	318.391	238.793	1.82884e-40
539	318.391	238.793	1.52708e-40
540	318.391	238.793	1.27512e-40
541	318.391	238.793	1.06473e-40
542	318.391	238.793	8.89049e-41
543	318.391	238.793	7.42357e-41
544	318.391	238.793	6.1987e-41
545	318.391	238.793	5.17592e-41
546	318.391	238.793	4.32191e-41
547	318.391	238.793	3.6088e-41
548	318.391	238.793	3.01335e-41
549	318.391	238.793	2.51616e-41
550	318.391	238.793	2.10099e-41
551	318.391	238.793	1.75433e-41
552	318.391	238.793	1.46487e-41
553	318.391	238.793	1.22317e-41
554	318.391	238.793	1.02135e-41
555	318.391	238.793	8.5283e-42
556	318.391	238.793	7.12114e-42
557	318.391	238.793	5.94617e-42
558	318.391	238.793	4.96506e-42
559	318.391	238.793	4.14583e-42
560	318.391	238.793	3.46178e-42
561	318.391	238.793	2.89059e-42
562	318.391	238.793	2.41365e-42
563	318.391	238.793	2.0154e-42
564	318.391	238.793	1.68286e-42
565	318.391	238.793	1.4052e-42
566	318.391	238.793	1.17334e-42
567	318.391	238.793	9.79742e-43
568	318.391	238.793	8.18086e-43
569	318.391	238.793	6.83103e-43
570	318.391	238.793	5.70393e-43
571	318.391	238.793	4.76279e-43
572	318.391	238.793	3.97694e-43
573	318.391	238.793	3.32075e-43
574	318.391	238.793	2.77283e-43
575	318.391	238.793	2.31532e-43
576	318.391	238.793	1.9333e-43
577	318.391	238.793	1.61431e-43
578	318.391	238.793	1.34795e-43
579	318.391	238.793	1.12554e-43
580	318.391	238.793	9.39828e-44
581	318.391	238.793	7.84758e-44
582	318.391	238.793	6.55274e-44
583	318.391	238.793	5.47155e-44
584	318.391	238.793	4.56876e-44
585	318.391	238.793	3.81492e-44
586	318.391	238.793	3.18547e-44
587	318.391	238.793	2.65987e-44
588	318.391	238.793	2.221e-44
589	318.391	238.793	1.85454e-44
590	318.391	238.793	1.54854e-44
591	318.391	238.793	1.29303e-44
592	318.391	238.793	1.07969e-44
593	318.391	238.793	9.0154e-45
594	318.391	238.793	7.52788e-45
595	318.391	238.793	6.28579e-45
596	318.391	238.793	5.24865e-45
597	318.391	238.793	4.38263e-45
598	318.391	238.793	3.6595e-45
599	318.391	238.793	3.05569e-45
600	318.391	238.793	2.55151e-45
